# Supplementary material for: Dataset of human platelets in healthy and individuals with cardiovascular pathology obtained by surface-enhanced Raman spectroscopy
Source: Data Brief. 2020 Jan 15;29:105145. doi: 10.1016/j.dib.2020.105145 (PMC6992932; doi:10.1016/j.dib.2020.105145)
Supplement: Multimedia component 1 [file mmc1.xlsx]

## Sheet: Name
	Supplementary Data. Spectra of 11 healthy and 9 CVD individuals

## Sheet: Healthy
1		2		3		4		5		6		7		8		9		10		11
200.491	13323	200.491	11985	200.491	25981	200.491	24408	200.491	31582	200.491	26577	200.491	17662	200.491	13352	200.491	15164	200.491	24416	200.491	8894
203.088	13231	203.088	11948	203.088	25879	203.088	24281	203.088	31544	203.088	26612	203.088	17690	203.088	13636	203.088	15142	203.088	24456	203.088	8835
205.685	13091	205.685	11952	205.685	25900	205.685	24315	205.685	31589	205.685	26648	205.685	17628	205.685	13216	205.685	15181	205.685	24341	205.685	8753
208.28	13151	208.28	12027	208.28	25987	208.28	24311	208.28	31582	208.28	26758	208.28	17550	208.28	13106	208.28	15066	208.28	24335	208.28	8817
210.875	13165	210.875	11854	210.875	25826	210.875	24240	210.875	31569	210.875	26535	210.875	17576	210.875	13086	210.875	15096	210.875	24375	210.875	8689
213.469	13082	213.469	11915	213.469	25846	213.469	24199	213.469	31461	213.469	26633	213.469	17571	213.469	13110	213.469	15035	213.469	24400	213.469	8766
216.063	13087	216.063	11933	216.063	25903	216.063	24150	216.063	31426	216.063	26559	216.063	17512	216.063	13089	216.063	15199	216.063	24204	216.063	8746
218.656	13088	218.656	11887	218.656	25820	218.656	24191	218.656	31461	218.656	26596	218.656	17568	218.656	13016	218.656	15095	218.656	24291	218.656	8699
221.248	12948	221.248	11964	221.248	25913	221.248	24217	221.248	31313	221.248	26628	221.248	17569	221.248	13035	221.248	15133	221.248	24167	221.248	8652
223.839	13020	223.839	11794	223.839	25811	223.839	24143	223.839	31500	223.839	26557	223.839	17531	223.839	13000	223.839	15104	223.839	24207	223.839	8718
226.43	13007	226.43	11782	226.43	25776	226.43	24131	226.43	31486	226.43	26601	226.43	17499	226.43	12980	226.43	15163	226.43	24226	226.43	8634
229.019	12943	229.019	11830	229.019	25782	229.019	24090	229.019	31412	229.019	26499	229.019	17478	229.019	12813	229.019	15116	229.019	24214	229.019	8544
231.609	12887	231.609	11783	231.609	25788	231.609	24092	231.609	31369	231.609	26499	231.609	17584	231.609	12780	231.609	15140	231.609	24146	231.609	8646
234.197	12907	234.197	11779	234.197	25882	234.197	24072	234.197	31424	234.197	26495	234.197	17512	234.197	12806	234.197	15019	234.197	24165	234.197	8547
236.785	12860	236.785	11720	236.785	25736	236.785	23936	236.785	31300	236.785	26491	236.785	17498	236.785	12682	236.785	15144	236.785	24055	236.785	8479
239.372	12721	239.372	11697	239.372	25764	239.372	24062	239.372	31212	239.372	26649	239.372	17482	239.372	12633	239.372	15042	239.372	24044	239.372	8499
241.958	12829	241.958	11710	241.958	25803	241.958	23934	241.958	31299	241.958	26502	241.958	17286	241.958	12620	241.958	15072	241.958	24039	241.958	8474
244.544	12773	244.544	11715	244.544	25718	244.544	23934	244.544	31411	244.544	26515	244.544	17311	244.544	12623	244.544	15015	244.544	23949	244.544	8489
247.128	12731	247.128	11630	247.128	25831	247.128	23816	247.128	31273	247.128	26470	247.128	17396	247.128	12548	247.128	15086	247.128	24045	247.128	8433
249.713	12668	249.713	11700	249.713	25689	249.713	23845	249.713	31388	249.713	26436	249.713	17395	249.713	12496	249.713	15107	249.713	23927	249.713	8448
252.296	12596	252.296	11595	252.296	25702	252.296	23760	252.296	31157	252.296	26461	252.296	17386	252.296	12444	252.296	15087	252.296	23903	252.296	8410
254.879	12593	254.879	11577	254.879	25570	254.879	23857	254.879	31242	254.879	26428	254.879	17352	254.879	12478	254.879	15117	254.879	23889	254.879	8411
257.461	12543	257.461	11577	257.461	25681	257.461	23667	257.461	31216	257.461	26465	257.461	17282	257.461	12392	257.461	15084	257.461	23853	257.461	8339
260.042	12585	260.042	11558	260.042	25657	260.042	23749	260.042	31163	260.042	26355	260.042	17250	260.042	12348	260.042	14994	260.042	23779	260.042	8364
262.622	12530	262.622	11587	262.622	25586	262.622	23552	262.622	31097	262.622	26313	262.622	17267	262.622	12389	262.622	15022	262.622	23721	262.622	8216
265.202	12451	265.202	11471	265.202	25481	265.202	23523	265.202	31166	265.202	26286	265.202	17173	265.202	12296	265.202	14996	265.202	23797	265.202	8268
267.781	12439	267.781	11513	267.781	25411	267.781	23556	267.781	31023	267.781	26383	267.781	17137	267.781	12300	267.781	15077	267.781	23764	267.781	8254
270.36	12431	270.36	11476	270.36	25507	270.36	23571	270.36	31001	270.36	26362	270.36	17312	270.36	12238	270.36	14942	270.36	23665	270.36	8202
272.937	12457	272.937	11461	272.937	25567	272.937	23567	272.937	31082	272.937	26346	272.937	17100	272.937	12212	272.937	14971	272.937	23644	272.937	8238
275.514	12373	275.514	11460	275.514	25547	275.514	23468	275.514	31098	275.514	26357	275.514	17162	275.514	12158	275.514	14901	275.514	23676	275.514	8257
278.09	12269	278.09	11430	278.09	25565	278.09	23508	278.09	31022	278.09	26337	278.09	17169	278.09	12197	278.09	15023	278.09	23654	278.09	8189
280.666	12350	280.666	11442	280.666	25599	280.666	23468	280.666	30978	280.666	26427	280.666	17154	280.666	12153	280.666	15097	280.666	23714	280.666	8165
283.241	12345	283.241	11492	283.241	25525	283.241	23574	283.241	30991	283.241	26468	283.241	17184	283.241	12164	283.241	15115	283.241	23700	283.241	8142
285.815	12341	285.815	11463	285.815	25554	285.815	23600	285.815	31306	285.815	26495	285.815	17122	285.815	12100	285.815	15082	285.815	23716	285.815	8208
288.388	12282	288.388	11422	288.388	25706	288.388	23653	288.388	31296	288.388	26586	288.388	17170	288.388	12131	288.388	15083	288.388	23774	288.388	8195
290.961	12367	290.961	11427	290.961	25712	290.961	23563	290.961	31290	290.961	26605	290.961	17053	290.961	12142	290.961	15108	290.961	23805	290.961	8137
293.533	12372	293.533	11430	293.533	25672	293.533	23559	293.533	31252	293.533	26646	293.533	17180	293.533	12106	293.533	15150	293.533	23846	293.533	8226
296.104	12351	296.104	11392	296.104	25599	296.104	23517	296.104	31255	296.104	26517	296.104	17238	296.104	12034	296.104	15014	296.104	23711	296.104	8099
298.674	12347	298.674	11435	298.674	25673	298.674	23566	298.674	31380	298.674	26566	298.674	17232	298.674	12020	298.674	15135	298.674	23833	298.674	8068
301.244	12304	301.244	11413	301.244	25680	301.244	23649	301.244	31310	301.244	26778	301.244	17282	301.244	12045	301.244	15132	301.244	23878	301.244	8157
303.813	12285	303.813	11441	303.813	25697	303.813	23663	303.813	31416	303.813	26699	303.813	17165	303.813	12044	303.813	15177	303.813	23756	303.813	8133
306.381	12228	306.381	11426	306.381	25812	306.381	23668	306.381	31236	306.381	26739	306.381	17280	306.381	11987	306.381	15111	306.381	23790	306.381	8155
308.949	12239	308.949	11411	308.949	25776	308.949	23723	308.949	31373	308.949	26664	308.949	17327	308.949	12065	308.949	15194	308.949	23803	308.949	8133
311.516	12268	311.516	11488	311.516	25778	311.516	23551	311.516	31517	311.516	26739	311.516	17164	311.516	12051	311.516	15127	311.516	23723	311.516	8084
314.082	12269	314.082	11424	314.082	25747	314.082	23650	314.082	31387	314.082	26616	314.082	17265	314.082	12039	314.082	15093	314.082	23719	314.082	8113
316.648	12230	316.648	11432	316.648	25765	316.648	23624	316.648	31387	316.648	26677	316.648	17214	316.648	12020	316.648	15156	316.648	23777	316.648	8081
319.212	12254	319.212	11438	319.212	25789	319.212	23637	319.212	31427	319.212	26712	319.212	17225	319.212	11996	319.212	15116	319.212	23802	319.212	8070
321.776	12258	321.776	11397	321.776	25776	321.776	23650	321.776	31385	321.776	26725	321.776	17328	321.776	11960	321.776	15134	321.776	23831	321.776	8083
324.34	12286	324.34	11435	324.34	25678	324.34	23653	324.34	31467	324.34	26782	324.34	17220	324.34	11977	324.34	15192	324.34	23755	324.34	8163
326.902	12225	326.902	11327	326.902	25775	326.902	23501	326.902	31535	326.902	26708	326.902	17232	326.902	11932	326.902	15228	326.902	23809	326.902	8118
329.464	12280	329.464	11375	329.464	25776	329.464	23648	329.464	31490	329.464	26804	329.464	17198	329.464	12046	329.464	15177	329.464	23867	329.464	8128
332.026	12236	332.026	11479	332.026	25734	332.026	23703	332.026	31553	332.026	26740	332.026	17203	332.026	11966	332.026	15210	332.026	23723	332.026	8071
334.586	12257	334.586	11406	334.586	25825	334.586	23511	334.586	31387	334.586	26697	334.586	17151	334.586	11991	334.586	15230	334.586	23809	334.586	8028
337.146	12183	337.146	11467	337.146	25769	337.146	23493	337.146	31396	337.146	26781	337.146	17129	337.146	11993	337.146	15199	337.146	23827	337.146	8095
339.705	12200	339.705	11381	339.705	25687	339.705	23468	339.705	31411	339.705	26793	339.705	17227	339.705	11946	339.705	15220	339.705	23675	339.705	8053
342.263	12123	342.263	11279	342.263	25658	342.263	23424	342.263	31320	342.263	26651	342.263	17187	342.263	11861	342.263	15133	342.263	23659	342.263	7919
344.821	12170	344.821	11278	344.821	25599	344.821	23494	344.821	31344	344.821	26615	344.821	17210	344.821	11811	344.821	15180	344.821	23642	344.821	8044
347.378	12174	347.378	11382	347.378	25572	347.378	23466	347.378	31287	347.378	26656	347.378	17168	347.378	11875	347.378	15164	347.378	23716	347.378	7988
349.934	12043	349.934	11325	349.934	25570	349.934	23451	349.934	31282	349.934	26673	349.934	17164	349.934	11912	349.934	15155	349.934	23626	349.934	7982
352.49	12118	352.49	11352	352.49	25572	352.49	23432	352.49	31216	352.49	26617	352.49	17097	352.49	11841	352.49	15154	352.49	23714	352.49	8022
355.045	12056	355.045	11292	355.045	25555	355.045	23336	355.045	31318	355.045	26685	355.045	17094	355.045	11789	355.045	15139	355.045	23649	355.045	7981
357.599	12102	357.599	11331	357.599	25704	357.599	23341	357.599	31221	357.599	26663	357.599	17123	357.599	11779	357.599	15196	357.599	23633	357.599	7978
360.152	12098	360.152	11291	360.152	25624	360.152	23454	360.152	31377	360.152	26584	360.152	17036	360.152	11758	360.152	15192	360.152	23560	360.152	7969
362.705	11995	362.705	11283	362.705	25580	362.705	23425	362.705	31120.:	362.705	26603	362.705	17112	362.705	11803	362.705	15252	362.705	23533	362.705	7922
365.257	12033	365.257	11352	365.257	25663	365.257	23254	365.257	31229	365.257	26710	365.257	17137	365.257	11739	365.257	15123	365.257	23564	365.257	7934
367.808	11987	367.808	11300	367.808	25674	367.808	23295	367.808	31355	367.808	26675	367.808	17136	367.808	11725	367.808	15114	367.808	23558	367.808	7883
370.359	12024	370.359	11284	370.359	25585	370.359	23428	370.359	31296	370.359	26644	370.359	17013	370.359	11755	370.359	15161	370.359	23641	370.359	7927
372.909	12003	372.909	11278	372.909	25688	372.909	23318	372.909	31261	372.909	26781	372.909	17161	372.909	11773	372.909	15132	372.909	23612	372.909	8003
375.458	12003	375.458	11238	375.458	25522	375.458	23359	375.458	31202	375.458	26646	375.458	17130	375.458	11719	375.458	15194	375.458	23546	375.458	7984
378.006	12007	378.006	11271	378.006	25568	378.006	23225	378.006	31309	378.006	27001	378.006	17144	378.006	11702	378.006	15201	378.006	23588	378.006	7898
380.554	11997	380.554	11191	380.554	25511	380.554	23245	380.554	31238	380.554	26651	380.554	17094	380.554	11710	380.554	15107	380.554	23671	380.554	7925
383.101	11987	383.101	11200	383.101	25487	383.101	23320	383.101	31328	383.101	26629	383.101	17188	383.101	11731	383.101	15149	383.101	23604	383.101	7930
385.648	11959	385.648	11241	385.648	25564	385.648	23182	385.648	31146	385.648	26605	385.648	17169	385.648	11729	385.648	15115	385.648	23622	385.648	7930
388.193	11928	388.193	11176	388.193	25654	388.193	23264	388.193	31271	388.193	26692	388.193	17102	388.193	11699	388.193	15195	388.193	23571	388.193	7924
390.738	11969	390.738	11244	390.738	25626	390.738	23193	390.738	31260	390.738	26607	390.738	17109	390.738	11707	390.738	15212	390.738	23624	390.738	7902
393.283	11900	393.283	11238	393.283	25622	393.283	23340	393.283	31253	393.283	26775	393.283	17074	393.283	11760	393.283	15203	393.283	23697	393.283	7933
395.826	11934	395.826	11309	395.826	25642	395.826	23342	395.826	31324	395.826	26691	395.826	17186	395.826	11789	395.826	15152	395.826	23612	395.826	7928
398.369	11884	398.369	11326	398.369	25628	398.369	23353	398.369	31354	398.369	26751	398.369	17133	398.369	11779	398.369	15201	398.369	23630	398.369	7949
400.911	11944	400.911	11288	400.911	25531	400.911	23359	400.911	31303	400.911	26667	400.911	17103	400.911	11700	400.911	15233	400.911	23630	400.911	7930
403.453	11963	403.453	11234	403.453	25655	403.453	23337	403.453	31262	403.453	26741	403.453	17187	403.453	11724	403.453	15273	403.453	23648	403.453	7932
405.993	11945	405.993	11335	405.993	25662	405.993	23398	405.993	31330	405.993	26850	405.993	17205	405.993	11853	405.993	15205	405.993	23618	405.993	7973
408.533	11939	408.533	11262	408.533	25598	408.533	23319	408.533	31387	408.533	26836	408.533	17161	408.533	11794	408.533	15278	408.533	23703	408.533	7977
411.073	11947	411.073	11331	411.073	25677	411.073	23493	411.073	31332	411.073	26834	411.073	17228	411.073	11846	411.073	15270	411.073	23707	411.073	8020
413.611	11986	413.611	11338	413.611	25691	413.611	23364	413.611	31498	413.611	26841	413.611	17216	413.611	11954	413.611	15314	413.611	23745	413.611	8042
416.149	11945	416.149	11270	416.149	25649	416.149	23363	416.149	31310	416.149	26789	416.149	17300	416.149	11906	416.149	15316	416.149	23694	416.149	8014
418.686	11908	418.686	11255	418.686	25637	418.686	23338	418.686	31424	418.686	26887	418.686	17252	418.686	11878	418.686	15269	418.686	23727	418.686	8013
421.223	12066	421.223	11389	421.223	25673	421.223	23438	421.223	31547	421.223	26756	421.223	17278	421.223	11857	421.223	15311	421.223	23864	421.223	7994
423.759	12038	423.759	11301	423.759	25729	423.759	23520	423.759	31504	423.759	26919	423.759	17314	423.759	11847	423.759	15345	423.759	23748	423.759	8010
426.294	12028	426.294	11356	426.294	25734	426.294	23593	426.294	31481	426.294	26900	426.294	17224	426.294	11830	426.294	15325	426.294	23829	426.294	8027
428.828	11976	428.828	11372	428.828	25741	428.828	23447	428.828	31388	428.828	26929	428.828	17329	428.828	11898	428.828	15324	428.828	23845	428.828	8023
431.362	12075	431.362	11389	431.362	25817	431.362	23537	431.362	31512	431.362	26996	431.362	17215	431.362	11910	431.362	15400	431.362	23796	431.362	8069
433.895	11959	433.895	11290	433.895	25872	433.895	23535	433.895	31419	433.895	26850.:	433.895	17332	433.895	11773	433.895	15220	433.895	23786	433.895	8041
436.428	12021	436.428	11367	436.428	25709	436.428	23387	436.428	31490	436.428	26937	436.428	17276	436.428	11796	436.428	15310	436.428	23759	436.428	8024
438.959	11971	438.959	11348	438.959	25834	438.959	23543	438.959	31302	438.959	26953	438.959	17238	438.959	11799	438.959	15268	438.959	23724	438.959	8036
441.49	11890	441.49	11324	441.49	25796	441.49	23466	441.49	31569	441.49	26840	441.49	17235	441.49	11735	441.49	15385	441.49	23757	441.49	8021
444.02	11946	444.02	11247	444.02	25699	444.02	23409	444.02	31484	444.02	26929	444.02	17183	444.02	11845	444.02	15387	444.02	23689	444.02	7966
446.55	11953	446.55	11319	446.55	25680	446.55	23337	446.55	31570	446.55	26892	446.55	17305	446.55	11757	446.55	15313	446.55	23678	446.55	7991
449.079	11952	449.079	11294	449.079	25782	449.079	23471	449.079	31470	449.079	26863	449.079	17171	449.079	11859	449.079	15253	449.079	23808	449.079	8012
451.607	11951	451.607	11335	451.607	25772	451.607	23397	451.607	31817	451.607	26969	451.607	17241	451.607	11840	451.607	15219	451.607	23721	451.607	7995
454.134	11950	454.134	11392	454.134	25733	454.134	23333	454.134	31560	454.134	27009	454.134	17280	454.134	11805	454.134	15323	454.134	23843	454.134	7961
456.661	11928	456.661	11274	456.661	25805	456.661	23419	456.661	31500	456.661	27091	456.661	17199	456.661	11871	456.661	15345	456.661	23749	456.661	7941
459.187	11888	459.187	11282	459.187	25820	459.187	23493	459.187	31475	459.187	27010	459.187	17148	459.187	11773	459.187	15381	459.187	23738	459.187	7970
461.713	11919	461.713	11402	461.713	25828	461.713	23341	461.713	31488	461.713	26976	461.713	17325	461.713	11783	461.713	15312	461.713	23683	461.713	7941
464.237	11888	464.237	11315	464.237	25710	464.237	23385	464.237	31546	464.237	26923	464.237	17265	464.237	11845	464.237	15424	464.237	23780	464.237	7943
466.761	11949	466.761	11371	466.761	25893	466.761	23500	466.761	31665	466.761	26893	466.761	17326	466.761	11769	466.761	15336	466.761	23831	466.761	7952
469.285	11931	469.285	11325	469.285	25796	469.285	23441	469.285	31537	469.285	26988	469.285	17271	469.285	11771	469.285	15433	469.285	23748	469.285	8003
471.807	11897	471.807	11320	471.807	25780	471.807	23422	471.807	31565	471.807	27036	471.807	17251	471.807	11882	471.807	15344	471.807	23649	471.807	8007
474.329	11930	474.329	11295	474.329	25849	474.329	23504	474.329	31604	474.329	26974	474.329	17275	474.329	11817	474.329	15374	474.329	23803	474.329	7967
476.85	11958	476.85	11264	476.85	25812	476.85	23430	476.85	31536	476.85	26939	476.85	17309	476.85	11822	476.85	15384	476.85	23753	476.85	7946
479.371	11926	479.371	11242	479.371	25866	479.371	23516	479.371	31682	479.371	27124	479.371	17236	479.371	11831	479.371	15368	479.371	23792	479.371	7959
481.891	11932	481.891	11374	481.891	25871	481.891	23355	481.891	31614	481.891	27091	481.891	17292	481.891	11853	481.891	15375	481.891	23753	481.891	7976
484.41	11995	484.41	11356	484.41	25758	484.41	23541	484.41	31624	484.41	27149	484.41	17282	484.41	11941	484.41	15387	484.41	23840	484.41	8009
486.928	12005	486.928	11391	486.928	25928	486.928	23636	486.928	31711	486.928	27120	486.928	17342	486.928	11858	486.928	15356	486.928	23834	486.928	8038
489.446	12021	489.446	11400	489.446	25978	489.446	23585	489.446	31742	489.446	27242	489.446	17361	489.446	11904	489.446	15409	489.446	23857	489.446	8029
491.963	12028	491.963	11344	491.963	25846	491.963	23581	491.963	31636	491.963	27093	491.963	17405	491.963	11994	491.963	15425	491.963	23795	491.963	8106
494.479	12066	494.479	11470	494.479	26003	494.479	23758	494.479	31828	494.479	27075	494.479	17385	494.479	12024	494.479	15468	494.479	24030	494.479	8133
496.995	12086	496.995	11481	496.995	25982	496.995	23716	496.995	32237	496.995	27309	496.995	17435	496.995	12100	496.995	15505	496.995	23883	496.995	8138
499.51	12090	499.51	11422	499.51	26170	499.51	23724	499.51	31900	499.51	27275	499.51	17444	499.51	12081	499.51	15467	499.51	24207	499.51	8192
502.024	12148	502.024	11494	502.024	26072	502.024	23662	502.024	31744	502.024	27463	502.024	17488	502.024	12207	502.024	15511	502.024	24134	502.024	8196
504.538	12139	504.538	11507	504.538	26118	504.538	23865	504.538	31963	504.538	27358	504.538	17530	504.538	12137	504.538	15519	504.538	24086	504.538	8161
507.051	12162	507.051	11534	507.051	26162	507.051	23850	507.051	31871	507.051	27323	507.051	17571	507.051	12181	507.051	15522	507.051	24129	507.051	8246
509.563	12160	509.563	11630	509.563	26278	509.563	23796	509.563	32000	509.563	27340	509.563	17518	509.563	12199	509.563	15646	509.563	24139	509.563	8245
512.074	12211	512.074	11611	512.074	26203	512.074	23952	512.074	32201	512.074	27567	512.074	17519	512.074	12271	512.074	15600	512.074	24106	512.074	8228
514.585	12244	514.585	11604	514.585	26241	514.585	23872	514.585	32098	514.585	27265	514.585	17569	514.585	12184	514.585	15593	514.585	24185	514.585	8204
517.095	12235	517.095	11573	517.095	26251	517.095	23874	517.095	32039	517.095	27456	517.095	17586	517.095	12169	517.095	15593	517.095	24105	517.095	8117
519.605	12205	519.605	11515	519.605	26203	519.605	23871	519.605	32021	519.605	27467	519.605	17601	519.605	12197	519.605	15582	519.605	24090	519.605	8186
522.113	12240	522.113	11468	522.113	26250	522.113	23810	522.113	32068	522.113	27389	522.113	17580	522.113	12207	522.113	15500	522.113	24186	522.113	8195
524.622	12114	524.622	11530	524.622	26249	524.622	23765	524.622	32004	524.622	27369	524.622	17434	524.622	12210	524.622	15635	524.622	24136	524.622	8189
527.129	12137	527.129	11494	527.129	26166	527.129	23825	527.129	32016	527.129	27370.:	527.129	17443	527.129	12119	527.129	15543	527.129	24116	527.129	8200
529.636	12116	529.636	11527	529.636	26219	529.636	23817	529.636	31988	529.636	27315	529.636	17501	529.636	12146	529.636	15495	529.636	24092	529.636	8179
532.142	12140	532.142	11492	532.142	26091	532.142	23736	532.142	31896	532.142	27369	532.142	17436	532.142	12160	532.142	15559	532.142	24064	532.142	8171
534.647	12099	534.647	11428	534.647	26164	534.647	23686	534.647	32056	534.647	27352	534.647	17453	534.647	12118	534.647	15518	534.647	24189	534.647	8083
537.152	12150	537.152	11523	537.152	26131	537.152	23816	537.152	31932	537.152	27263	537.152	17484	537.152	12073	537.152	15600.:	537.152	23971	537.152	8095
539.656	12110.:	539.656	11479	539.656	26069	539.656	23616	539.656	31960	539.656	27254	539.656	17447	539.656	12005	539.656	15548	539.656	23981	539.656	8110
542.159	12021	542.159	11403	542.159	25980	542.159	23750	542.159	31936	542.159	27301	542.159	17405	542.159	12041	542.159	15564	542.159	23979	542.159	8086
544.661	12107	544.661	11494	544.661	26047	544.661	23678	544.661	31970	544.661	27256	544.661	17398	544.661	12086	544.661	15556	544.661	23997	544.661	8122
547.163	12060	547.163	11493	547.163	26087	547.163	23700	547.163	31957	547.163	27346	547.163	17355	547.163	12060	547.163	15556	547.163	24039	547.163	8148
549.664	12043	549.664	11446	549.664	25995	549.664	23699	549.664	31872	549.664	27283	549.664	17393	549.664	12062	549.664	15499	549.664	23943	549.664	8062
552.165	12037	552.165	11497	552.165	26060	552.165	23662	552.165	31906	552.165	27252	552.165	17408	552.165	12018	552.165	15573	552.165	24020	552.165	8094
554.665	12089	554.665	11363	554.665	26049	554.665	23679	554.665	31755	554.665	27270	554.665	17357	554.665	12026	554.665	15402	554.665	23967	554.665	8108
557.164	12008	557.164	11367	557.164	26038	557.164	23740	557.164	31936	557.164	27383	557.164	17363	557.164	11964	557.164	15381	557.164	23980	557.164	8082
559.662	11972	559.662	11420	559.662	25971	559.662	23761	559.662	31807	559.662	27293	559.662	17310	559.662	11982	559.662	15493	559.662	23926	559.662	8046
562.16	12054	562.16	11421	562.16	26150	562.16	23671	562.16	31857	562.16	27289	562.16	17381	562.16	11972	562.16	15447	562.16	24019	562.16	8067
564.657	12042	564.657	11421	564.657	26051	564.657	23515	564.657	31906	564.657	27239	564.657	17389	564.657	11946	564.657	15511	564.657	24017	564.657	8059
567.154	12040	567.154	11405	567.154	26105	567.154	23670	567.154	32026	567.154	27402	567.154	17360	567.154	11986	567.154	15411	567.154	24049	567.154	8091
569.649	12058	569.649	11467	569.649	26120	569.649	23740	569.649	31986	569.649	27330	569.649	17453	569.649	11994	569.649	15470	569.649	23931	569.649	8107
572.144	12062	572.144	11389	572.144	26140	572.144	23726	572.144	31852	572.144	27452	572.144	17437	572.144	11987	572.144	15455	572.144	24051	572.144	8054
574.639	12065	574.639	11459	574.639	26197	574.639	23699	574.639	31991	574.639	27290	574.639	17460	574.639	11991	574.639	15473	574.639	23942	574.639	8023
577.132	12032	577.132	11463	577.132	26040	577.132	23665	577.132	32032	577.132	27526	577.132	17430	577.132	11942	577.132	15533	577.132	24023	577.132	8047
579.625	11935	579.625	11427	579.625	26150	579.625	23772	579.625	31997	579.625	27514	579.625	17482	579.625	11914	579.625	15582	579.625	23991	579.625	8051
582.118	12065	582.118	11428	582.118	26128	582.118	23536	582.118	31959	582.118	27431	582.118	17444	582.118	11970	582.118	15459	582.118	23987	582.118	8004
584.609	11978	584.609	11407	584.609	26091	584.609	23769	584.609	32046	584.609	27381	584.609	17464	584.609	11868	584.609	15473	584.609	24133	584.609	8079
587.1	12017	587.1	11454	587.1	26261	587.1	23731	587.1	32112	587.1	27342	587.1	17522	587.1	11953	587.1	15570	587.1	24059	587.1	8039
589.591	12064	589.591	11403	589.591	26132	589.591	23786	589.591	32103	589.591	27398	589.591	17392	589.591	11935	589.591	15504	589.591	24046	589.591	8038
592.08	12046	592.08	11439	592.08	26340	592.08	23759	592.08	32218	592.08	27600	592.08	17525	592.08	11947	592.08	15575	592.08	24110	592.08	7998
594.569	12028	594.569	11413	594.569	26269	594.569	23889	594.569	32306	594.569	27528	594.569	17444	594.569	11975	594.569	15537	594.569	24098	594.569	8049
597.057	12066	597.057	11370	597.057	26225	597.057	23846	597.057	32179	597.057	27512	597.057	17546	597.057	11958	597.057	15543	597.057	24065	597.057	8021
599.545	12088	599.545	11430	599.545	26330	599.545	23767	599.545	32223	599.545	27583	599.545	17604	599.545	11982	599.545	15604	599.545	24164	599.545	8056
602.032	12035	602.032	11468	602.032	26230	602.032	23847	602.032	32323	602.032	27603	602.032	17574	602.032	11965	602.032	15687	602.032	24145	602.032	7980
604.518	12011	604.518	11483	604.518	26315	604.518	23824	604.518	32220	604.518	27666	604.518	17596	604.518	11895	604.518	15655	604.518	24238	604.518	8074
607.003	12105	607.003	11473	607.003	26344	607.003	23793	607.003	32325	607.003	27703	607.003	17562	607.003	11964	607.003	15683	607.003	24242	607.003	8103
609.488	12203	609.488	11469	609.488	26468	609.488	23876	609.488	32333	609.488	27696	609.488	17661	609.488	12117	609.488	15678	609.488	24260	609.488	8108
611.972	12083	611.972	11482	611.972	26385	611.972	23808	611.972	32377	611.972	27619	611.972	17610	611.972	12052	611.972	15600	611.972	24177	611.972	8066
614.456	12117	614.456	11579	614.456	26379	614.456	23902	614.456	32483	614.456	27841	614.456	17660	614.456	12042	614.456	15668	614.456	24231	614.456	8112
616.939	12189	616.939	11444	616.939	26460	616.939	24004	616.939	32370	616.939	27750	616.939	17636	616.939	12114	616.939	15675	616.939	24217	616.939	8117
619.421	12243	619.421	11685	619.421	26503	619.421	24106	619.421	32492	619.421	27766	619.421	17690	619.421	12128	619.421	15764	619.421	24396	619.421	8218
621.902	12226	621.902	11653	621.902	26542	621.902	24013	621.902	32488	621.902	27829	621.902	17678	621.902	12154	621.902	15744	621.902	24315	621.902	8211
624.383	12161	624.383	11566	624.383	26613	624.383	24059	624.383	32532	624.383	27769	624.383	17762	624.383	12088	624.383	15703	624.383	24375	624.383	8202
626.863	12177	626.863	11499	626.863	26594	626.863	24018	626.863	32467	626.863	27773	626.863	17625	626.863	12094	626.863	15705	626.863	24359	626.863	8145
629.342	12132	629.342	11528	629.342	26508	629.342	23998	629.342	32500	629.342	27867	629.342	17673	629.342	12035	629.342	15820	629.342	24326	629.342	8143
631.821	12139	631.821	11537	631.821	26636	631.821	24037	631.821	32504	631.821	27799	631.821	17595	631.821	12049	631.821	15742	631.821	24321	631.821	8122
634.299	12119	634.299	11590	634.299	26500	634.299	23918	634.299	32591	634.299	27787	634.299	17661	634.299	12031	634.299	15680	634.299	24280	634.299	8069
636.777	12123	636.777	11654	636.777	26526	636.777	24182	636.777	32511	636.777	27861	636.777	17698	636.777	12147	636.777	15723	636.777	24344	636.777	8155
639.253	12221	639.253	11592	639.253	26565	639.253	24042	639.253	32640	639.253	27898	639.253	17658	639.253	12201	639.253	15838	639.253	24493	639.253	8158
641.729	12255	641.729	11618	641.729	26693	641.729	24142	641.729	32785	641.729	27960	641.729	17740	641.729	12169	641.729	15769	641.729	24541	641.729	8211
644.205	12252	644.205	11633	644.205	26687	644.205	24166	644.205	32597	644.205	27919	644.205	17708	644.205	12202	644.205	15793	644.205	24407	644.205	8214
646.679	12315	646.679	11610	646.679	26634	646.679	24121	646.679	32670	646.679	27938	646.679	17722	646.679	12218	646.679	15836	646.679	24463	646.679	8213
649.153	12237	649.153	11626	649.153	26719	649.153	24181	649.153	32730	649.153	28009	649.153	17836	649.153	12213	649.153	15814	649.153	24380	649.153	8152
651.627	12150	651.627	11630	651.627	26652	651.627	24152	651.627	32688	651.627	28006	651.627	17699	651.627	12177	651.627	15861	651.627	24454	651.627	8202
654.099	12195	654.099	11717	654.099	26720	654.099	24178	654.099	32825	654.099	28034	654.099	17696	654.099	12154	654.099	15889	654.099	24455	654.099	8205
656.571	12206	656.571	11612	656.571	26654	656.571	24145	656.571	32785	656.571	28040	656.571	17812	656.571	12133	656.571	15853	656.571	24453	656.571	8198
659.042	12141	659.042	11625	659.042	26666	659.042	24229	659.042	32644	659.042	28101	659.042	17762	659.042	12151	659.042	15898	659.042	24427	659.042	8148
661.513	12164	661.513	11587	661.513	26681	661.513	24099	661.513	32732	661.513	27987	661.513	17737	661.513	12230	661.513	15870	661.513	24391	661.513	8211
663.983	12135	663.983	11638	663.983	26741	663.983	24216	663.983	32698	663.983	28138	663.983	17748	663.983	12192	663.983	15890	663.983	24368	663.983	8200
666.452	12162	666.452	11712	666.452	26616	666.452	24224	666.452	32861	666.452	28152	666.452	17773	666.452	12248	666.452	15794	666.452	24382	666.452	8254
668.921	12208	668.921	11648	668.921	26756	668.921	24323	668.921	32909	668.921	28084	668.921	17678	668.921	12188	668.921	15815	668.921	24441	668.921	8248
671.389	12119	671.389	11724	671.389	26662	671.389	24211	671.389	32830	671.389	28208	671.389	17717	671.389	12204	671.389	15773	671.389	24403	671.389	8199
673.856	12130	673.856	11669	673.856	26719	673.856	24234	673.856	32764	673.856	28070	673.856	17749	673.856	12153	673.856	15856	673.856	24460	673.856	8224
676.323	12198	676.323	11709	676.323	26721	676.323	24179	676.323	32803	676.323	28254	676.323	17790	676.323	12221	676.323	15916	676.323	24469	676.323	8262
678.789	12126	678.789	11744	678.789	26719	678.789	24239	678.789	32767	678.789	28173	678.789	17735	678.789	12173	678.789	15909	678.789	24417	678.789	8234
681.254	12121	681.254	11604	681.254	26705	681.254	24288	681.254	32806	681.254	28078	681.254	17722	681.254	12195	681.254	15946	681.254	24492	681.254	8182
683.719	12061	683.719	11718	683.719	26695	683.719	24179	683.719	32755	683.719	28109	683.719	17755	683.719	12277	683.719	15921	683.719	24443	683.719	8217
686.182	12086	686.182	11681	686.182	26642	686.182	24248	686.182	32768	686.182	28125	686.182	17726	686.182	12245	686.182	15849	686.182	24388	686.182	8200
688.646	12036	688.646	11642	688.646	26682	688.646	24142	688.646	32816	688.646	28149	688.646	17640	688.646	12185	688.646	15876	688.646	24514	688.646	8186
691.108	12433	691.108	11669	691.108	26834	691.108	24172	691.108	32804	691.108	28044	691.108	17661	691.108	12178	691.108	15788	691.108	24436	691.108	8210
693.57	12003	693.57	11652	693.57	26744	693.57	24215	693.57	32884	693.57	28175	693.57	17704	693.57	12243	693.57	15910	693.57	24451	693.57	8176
696.031	12092	696.031	11771	696.031	26793	696.031	24263	696.031	32892	696.031	28224	696.031	17673	696.031	12250	696.031	15939	696.031	24393	696.031	8230
698.492	12013	698.492	11706	698.492	26780	698.492	24280	698.492	32947	698.492	28207	698.492	17768	698.492	12216	698.492	15968	698.492	24437	698.492	8254
700.952	11992	700.952	11714	700.952	26911	700.952	24337	700.952	32885	700.952	28134	700.952	17802	700.952	12215	700.952	15954	700.952	24461	700.952	8248
703.411	12062	703.411	11698	703.411	26817	703.411	24314	703.411	32827	703.411	28226	703.411	17751	703.411	12219	703.411	15879	703.411	24525	703.411	8257
705.87	12078	705.87	11734	705.87	26759	705.87	24195	705.87	32905	705.87	28244	705.87	17738	705.87	12231	705.87	15962	705.87	24503	705.87	8281
708.327	12057	708.327	11720	708.327	26817	708.327	24257	708.327	32785	708.327	28201	708.327	17832	708.327	12263	708.327	15914	708.327	24516	708.327	8233
710.785	11980	710.785	11718	710.785	26812	710.785	24322	710.785	32848	710.785	28198	710.785	17686	710.785	12325	710.785	15913	710.785	24507	710.785	8277
713.241	12011	713.241	11826	713.241	26972	713.241	24267	713.241	33022	713.241	28241	713.241	17736	713.241	12290	713.241	16020	713.241	24559	713.241	8289
715.697	12012	715.697	11759	715.697	26754	715.697	24295	715.697	32885	715.697	28342	715.697	17751	715.697	12329	715.697	15943	715.697	24588	715.697	8256
718.152	12100	718.152	11747	718.152	26877	718.152	24299	718.152	33075	718.152	28292	718.152	17839	718.152	12248	718.152	15960	718.152	24546	718.152	8267
720.607	12038	720.607	11775	720.607	26899	720.607	24382	720.607	33081	720.607	28266	720.607	17834	720.607	12238	720.607	15999	720.607	24605	720.607	8273
723.061	12016	723.061	11750	723.061	26775	723.061	24368	723.061	32966	723.061	28317	723.061	17796	723.061	12246	723.061	15961	723.061	24524	723.061	8325
725.514	11979	725.514	11807	725.514	26897	725.514	24403	725.514	33131	725.514	28348	725.514	17932	725.514	12288	725.514	16047	725.514	24545	725.514	8239
727.967	12015	727.967	11768	727.967	26994	727.967	24444	727.967	33111	727.967	28331	727.967	17843	727.967	12384	727.967	16011	727.967	24453	727.967	8297
730.418	12118	730.418	11846	730.418	26999	730.418	24322	730.418	33039	730.418	28398	730.418	17872	730.418	12308	730.418	15977	730.418	24565	730.418	8261
732.87	12092	732.87	11880	732.87	27034	732.87	24415	732.87	33139	732.87	28306	732.87	17912	732.87	12357	732.87	16023	732.87	24688	732.87	8296
735.32	12064	735.32	11801	735.32	26982	735.32	24402	735.32	33175	735.32	28370	735.32	17820	735.32	12351	735.32	15969	735.32	24622	735.32	8312
737.77	12053	737.77	11795	737.77	26977	737.77	24487	737.77	33349	737.77	28401	737.77	17777	737.77	12319	737.77	16063	737.77	24567	737.77	8362
740.219	12106	740.219	11843	740.219	26983	740.219	24539	740.219	33155	740.219	28386	740.219	17906	740.219	12366	740.219	15998	740.219	24654	740.219	8396
742.668	12071	742.668	11859	742.668	27075	742.668	24577	742.668	33281	742.668	28400	742.668	17966	742.668	12384	742.668	16098	742.668	24626	742.668	8372
745.116	12127	745.116	11961	745.116	27205	745.116	24571	745.116	33223	745.116	28453	745.116	17922	745.116	12439	745.116	16090	745.116	24702	745.116	8394
747.563	12161	747.563	11816	747.563	27248	747.563	24721	747.563	33378	747.563	28644	747.563	17945	747.563	12461	747.563	16063	747.563	24809	747.563	8407
750.01	12228	750.01	11928	750.01	27149	750.01	24652	750.01	33349	750.01	28562	750.01	17941	750.01	12468	750.01	16074	750.01	24784	750.01	8406
752.456	12207	752.456	11907	752.456	27195	752.456	24718	752.456	33333	752.456	28491	752.456	18076	752.456	12499	752.456	16098	752.456	24771	752.456	8421
754.901	12239	754.901	12019	754.901	27148	754.901	24677	754.901	33403	754.901	28632	754.901	18014	754.901	12554	754.901	16084	754.901	24752	754.901	8455
757.345	12249	757.345	11997	757.345	27178	757.345	24745	757.345	33370	757.345	28679	757.345	17964	757.345	12566	757.345	16153	757.345	24813	757.345	8464
759.789	12207	759.789	12005	759.789	27204	759.789	24721	759.789	33485	759.789	28593	759.789	17949	759.789	12593	759.789	16093	759.789	24820	759.789	8374
762.233	12291	762.233	11983	762.233	27170	762.233	24571	762.233	33361	762.233	28567	762.233	18039	762.233	12441	762.233	16090	762.233	24729	762.233	8399
764.675	12157	764.675	11991	764.675	27257	764.675	24689	764.675	33438	764.675	28634	764.675	18028	764.675	12447	764.675	16110	764.675	24782	764.675	8448
767.117	12106	767.117	11902	767.117	27174	767.117	24448	767.117	33347	767.117	28594	767.117	17846	767.117	12472	767.117	16073	767.117	24805	767.117	8444
769.558	12149	769.558	11891	769.558	27162	769.558	24663	769.558	33464	769.558	28647	769.558	17991	769.558	12365	769.558	16065	769.558	24656	769.558	8369
771.999	12069	771.999	11913	771.999	27138	771.999	24571	771.999	33409	771.999	28570	771.999	17998	771.999	12307	771.999	16199	771.999	24651	771.999	8355
774.439	12046	774.439	11894	774.439	27092	774.439	24538	774.439	33348	774.439	28583	774.439	17947	774.439	12291	774.439	16082	774.439	24604	774.439	8355
776.878	12068	776.878	11883	776.878	27166	776.878	24531	776.878	33344	776.878	28656	776.878	18008	776.878	12255	776.878	16150	776.878	24640	776.878	8290
779.317	12010	779.317	11823	779.317	27177	779.317	24626	779.317	33501	779.317	28712	779.317	17931	779.317	12292	779.317	16185	779.317	24685	779.317	8247
781.755	12013	781.755	11844	781.755	27128	781.755	24626	781.755	33598	781.755	28670	781.755	17976	781.755	12277	781.755	16078	781.755	24667	781.755	8260
784.192	12038	784.192	11894	784.192	27226	784.192	24582	784.192	33480	784.192	28642	784.192	17965	784.192	12230	784.192	16149	784.192	24775	784.192	8301
786.629	12023	786.629	11870	786.629	27142	786.629	24627	786.629	33564	786.629	28808	786.629	17976	786.629	12189	786.629	16130	786.629	24665	786.629	8325
789.065	12036	789.065	11958	789.065	27321	789.065	24584	789.065	33501	789.065	28725	789.065	17952	789.065	12253	789.065	16196	789.065	24738	789.065	8258
791.5	12099	791.5	11949	791.5	27305	791.5	24747	791.5	33693	791.5	28792	791.5	18017	791.5	12235	791.5	16226	791.5	24836	791.5	8367
793.935	12060	793.935	11906	793.935	27372	793.935	24707	793.935	33616	793.935	28917	793.935	17998	793.935	12321	793.935	16286	793.935	24919	793.935	8277
796.369	12103	796.369	11866	796.369	27413	796.369	24743	796.369	33639	796.369	28864	796.369	17985	796.369	12358	796.369	16317	796.369	24852	796.369	8366
798.802	12121	798.802	11933	798.802	27376	798.802	24700	798.802	33786	798.802	28919	798.802	18027	798.802	12367	798.802	16276	798.802	24904	798.802	8341
801.235	12171	801.235	11936	801.235	27511	801.235	24870	801.235	33809	801.235	28905	801.235	18054	801.235	12378	801.235	16300	801.235	24978	801.235	8373
803.667	12138	803.667	12029	803.667	27535	803.667	24881	803.667	33802	803.667	29060	803.667	18157	803.667	12434	803.667	16345	803.667	25031	803.667	8430
806.098	12142	806.098	12104	806.098	27590	806.098	25035	806.098	33972	806.098	28995	806.098	18088	806.098	12492	806.098	16376	806.098	25077	806.098	8438
808.529	12201	808.529	12146	808.529	27613	808.529	24946	808.529	33990	808.529	29072	808.529	18070	808.529	12442	808.529	16327	808.529	25145	808.529	8494
810.959	12233	810.959	12112	810.959	27724	810.959	25049	810.959	34058	810.959	29050	810.959	18178	810.959	12514	810.959	16382	810.959	25100	810.959	8415
813.389	12267	813.389	12058	813.389	27669	813.389	25040	813.389	34052	813.389	29242	813.389	18168	813.389	12607	813.389	16380	813.389	25240	813.389	8470
815.817	12390	815.817	12107	815.817	27752	815.817	25198	815.817	34235	815.817	29264	815.817	18317	815.817	12661	815.817	16469	815.817	25341	815.817	8571
818.245	12407	818.245	12201	818.245	27861	818.245	25206	818.245	34246	818.245	29279	818.245	18280	818.245	12700	818.245	16473	818.245	25412	818.245	8569
820.673	12423	820.673	12333	820.673	27940	820.673	25339	820.673	34404	820.673	29362	820.673	18431	820.673	12879	820.673	16561	820.673	25396	820.673	8589
823.1	12467	823.1	12315	823.1	27968	823.1	25444	823.1	34423	823.1	29581	823.1	18435	823.1	12826	823.1	16602	823.1	25478	823.1	8712
825.526	12506	825.526	12325	825.526	28008	825.526	25590	825.526	34502	825.526	29494	825.526	18422	825.526	13023	825.526	16528	825.526	25462	825.526	8699
827.951	12695	827.951	12367	827.951	28026	827.951	25745	827.951	34567	827.951	29547	827.951	18513	827.951	13090	827.951	16642	827.951	25574	827.951	8717
830.376	12647	830.376	12388	830.376	28134	830.376	25798	830.376	34671	830.376	29594	830.376	18539	830.376	13100	830.376	16655	830.376	25613	830.376	8803
832.8	12603	832.8	12384	832.8	28011	832.8	25600	832.8	34571	832.8	29637	832.8	18514	832.8	13072	832.8	16597	832.8	25560	832.8	8771
835.224	12607	835.224	12459	835.224	28180	835.224	25752	835.224	34658	835.224	29532	835.224	18561	835.224	13149	835.224	16621	835.224	25712	835.224	8812
837.647	12666	837.647	12408	837.647	28125	837.647	25648	837.647	34598	837.647	29702	837.647	18598	837.647	13044	837.647	16689	837.647	25691	837.647	8812
840.069	12634	840.069	12487	840.069	28160	840.069	25745	840.069	34747	840.069	29598	840.069	18699	840.069	13154	840.069	16620	840.069	25694	840.069	8785
842.49	12739	842.49	12428	842.49	28309	842.49	25738	842.49	34938	842.49	29686	842.49	18682	842.49	13163	842.49	16638	842.49	25694	842.49	8863
844.911	12847	844.911	12609	844.911	28325	844.911	25859	844.911	34900	844.911	29890	844.911	18658	844.911	13167	844.911	16723	844.911	25813	844.911	8826
847.332	12879	847.332	12561	847.332	28541	847.332	25901	847.332	35049	847.332	29834	847.332	18889	847.332	13278	847.332	16822	847.332	25948	847.332	8982
849.751	12876	849.751	12626	849.751	28497	849.751	26185	849.751	35114	849.751	30018	849.751	18814	849.751	13442	849.751	16765	849.751	26115	849.751	8991
852.17	12925	852.17	12697	852.17	28529	852.17	26196	852.17	35233	852.17	29980	852.17	18914	852.17	13425	852.17	16849	852.17	26143	852.17	8985
854.588	13043	854.588	12720	854.588	28656	854.588	26142	854.588	35245	854.588	30094	854.588	18870	854.588	13490	854.588	16780	854.588	26166	854.588	8986
857.006	12951	857.006	12694	857.006	28666	857.006	26175	857.006	35251	857.006	30004	857.006	18869	857.006	13426	857.006	16990	857.006	26257	857.006	8970
859.423	12912	859.423	12690	859.423	28699	859.423	26260	859.423	35276	859.423	30133	859.423	18882	859.423	13363	859.423	16840	859.423	26172	859.423	9035
861.839	12918	861.839	12600	861.839	28779	861.839	26215	861.839	35231	861.839	30054	861.839	18936	861.839	13365	861.839	16938	861.839	26086	861.839	8958
864.255	12922	864.255	12688	864.255	28739	864.255	26274	864.255	35386	864.255	30242	864.255	18829	864.255	13241	864.255	16912	864.255	26094	864.255	8949
866.67	12942	866.67	12730	866.67	28707	866.67	26293	866.67	35256	866.67	30176	866.67	18907	866.67	13263	866.67	16895	866.67	26108	866.67	8922
869.085	12993	869.085	12688	869.085	28814	869.085	26197	869.085	35424	869.085	30097	869.085	18894	869.085	13335	869.085	16951	869.085	26155	869.085	8924
871.498	12926	871.498	12710	871.498	28846	871.498	26349	871.498	35451	871.498	30264	871.498	18990	871.498	13377	871.498	16924	871.498	26200	871.498	8979
873.911	13078	873.911	12770	873.911	28829	873.911	26323	873.911	35552	873.911	30328	873.911	19017	873.911	13306	873.911	17029	873.911	26390	873.911	8988
876.324	13022	876.324	12733	876.324	29034	876.324	26571	876.324	35615	876.324	30340	876.324	19052	876.324	13394	876.324	17013	876.324	26352	876.324	8983
878.736	13055	878.736	12781	878.736	28896	878.736	26615	878.736	35626	878.736	30393	878.736	19129	878.736	13344	878.736	16979	878.736	26325	878.736	9064
881.147	13010	881.147	12782	881.147	29002	881.147	26533	881.147	35702	881.147	30378	881.147	19174	881.147	13368	881.147	17060	881.147	26299	881.147	9062
883.557	13086	883.557	12799	883.557	28940	883.557	26432	883.557	35582	883.557	30383	883.557	19039	883.557	13450	883.557	16999	883.557	26283	883.557	9073
885.967	13033	885.967	12809	885.967	29021	885.967	26577	885.967	35648	885.967	30273	885.967	19040	885.967	13340	885.967	16951	885.967	26323	885.967	8996
888.376	13049	888.376	12770	888.376	28968	888.376	26529	888.376	35610	888.376	30321	888.376	19051	888.376	13416	888.376	16969	888.376	26269	888.376	9063
890.785	13085	890.785	12751	890.785	28960	890.785	26395	890.785	35506	890.785	30275	890.785	19023	890.785	13412	890.785	17031	890.785	26312	890.785	9041
893.193	13024	893.193	12763	893.193	28938	893.193	26472	893.193	35616	893.193	30335	893.193	18977	893.193	13496	893.193	17018	893.193	26301	893.193	9036
895.6	12967	895.6	12766	895.6	28985	895.6	26450	895.6	35536	895.6	30243	895.6	19021	895.6	13439	895.6	16986	895.6	26285	895.6	9119
898.007	12997	898.007	12833	898.007	28997	898.007	26426	898.007	35638	898.007	30276	898.007	18941	898.007	13467	898.007	17126	898.007	26329	898.007	9105
900.413	12981	900.413	12835	900.413	29072	900.413	26421	900.413	35636	900.413	30342	900.413	18912	900.413	13491	900.413	16966	900.413	26288	900.413	8989
902.818	13062	902.818	12840	902.818	28988	902.818	26429	902.818	35595	902.818	30289	902.818	18961	902.818	13435	902.818	17027	902.818	26324	902.818	9004
905.223	13000	905.223	12815	905.223	29014	905.223	26434	905.223	35593	905.223	30316	905.223	18943	905.223	13417	905.223	16938	905.223	26203	905.223	9033
907.627	13005	907.627	12819	907.627	28969	907.627	26417	907.627	35612	907.627	30283	907.627	18967	907.627	13389	907.627	17014	907.627	26321	907.627	9039
910.03	12976	910.03	12787	910.03	28985	910.03	26467	910.03	35618	910.03	30306	910.03	19009	910.03	13422	910.03	17043	910.03	26277	910.03	8994
912.433	12974	912.433	12873	912.433	29016	912.433	26464	912.433	35648	912.433	30352	912.433	18949	912.433	13477	912.433	17018	912.433	26267	912.433	9025
914.835	13008	914.835	12797	914.835	29004	914.835	26399	914.835	35477	914.835	30391	914.835	18951	914.835	13507	914.835	17077	914.835	26304	914.835	9051
917.236	13072	917.236	12868	917.236	28987	917.236	26499	917.236	35645	917.236	30375	917.236	19069	917.236	13587	917.236	16983	917.236	26397	917.236	9028
919.637	12952	919.637	12885	919.637	29163	919.637	26648	919.637	35756	919.637	30506	919.637	19072	919.637	13520	919.637	17039	919.637	26456	919.637	9036
922.037	13066	922.037	12927	922.037	29186	922.037	26572	922.037	35788	922.037	30479	922.037	19154	922.037	13739	922.037	17188	922.037	26546	922.037	9082
924.437	13190	924.437	12817	924.437	29282	924.437	26654	924.437	35975	924.437	30651	924.437	19110	924.437	13731	924.437	17200	924.437	26574	924.437	9172
926.836	13105	926.836	12931	926.836	29305	926.836	26772	926.836	36107	926.836	30711	926.836	19298	926.836	13747	926.836	17203	926.836	26618	926.836	9217
929.234	13225	929.234	12958	929.234	29391	929.234	26885	929.234	36158	929.234	30681	929.234	19226	929.234	13847	929.234	17325	929.234	26747	929.234	9247
931.631	13232	931.631	13028	931.631	29309	931.631	26897	931.631	36130	931.631	30903	931.631	19416	931.631	13771	931.631	17304	931.631	26778	931.631	9298
934.028	13371	934.028	13103	934.028	29676	934.028	27101	934.028	36353	934.028	30908	934.028	19304	934.028	13931	934.028	17304	934.028	26818	934.028	9309
936.425	13381	936.425	13163	936.425	29577	936.425	27134	936.425	36389	936.425	30944	936.425	19471	936.425	13996	936.425	17403	936.425	26951	936.425	9353
938.82	13390	938.82	13138	938.82	29753	938.82	27285	938.82	36595	938.82	31012	938.82	19480	938.82	14024	938.82	17349	938.82	27069	938.82	9355
941.215	13466	941.215	13244	941.215	29913	941.215	27345	941.215	36790	941.215	31275	941.215	19545	941.215	14057	941.215	17523	941.215	27153	941.215	9373
943.61	13499	943.61	13233	943.61	30072	943.61	27510	943.61	36936	943.61	31220	943.61	19572	943.61	14104	943.61	17476	943.61	27159	943.61	9457
946.003	13600	946.003	13327	946.003	30055	946.003	27662	946.003	36996	946.003	31419	946.003	19746	946.003	14068	946.003	17584	946.003	27239	946.003	9459
948.396	13673	948.396	13380	948.396	30329	948.396	27786	948.396	37013	948.396	31680	948.396	19780	948.396	14143	948.396	17625	948.396	27445	948.396	9543
950.789	13795	950.789	13402	950.789	30409	950.789	27890	950.789	37357	950.789	31856	950.789	19753	950.789	14138	950.789	17739	950.789	27542	950.789	9550
953.181	13774	953.181	13504	953.181	30561	953.181	28097	953.181	37375	953.181	31867	953.181	19980	953.181	14244	953.181	17842	953.181	27628	953.181	9578
955.572	13873	955.572	13559	955.572	30599	955.572	28108	955.572	37661	955.572	31858	955.572	20013	955.572	14279	955.572	17920	955.572	27715	955.572	9562
957.962	13888	957.962	13487	957.962	30626	957.962	28218	957.962	37726	957.962	32036	957.962	19960	957.962	14235	957.962	17883	957.962	27735	957.962	9610
960.352	13835	960.352	13602	960.352	30742	960.352	28287	960.352	37706	960.352	31937	960.352	20018	960.352	14297	960.352	17896	960.352	27774	960.352	9604
962.741	13796	962.741	13492	962.741	30701	962.741	28158	962.741	37525	962.741	31882	962.741	20075	962.741	14249	962.741	18091	962.741	27756	962.741	9569
965.13	13760	965.13	13550	965.13	30722	965.13	28117	965.13	37589	965.13	31933	965.13	19996	965.13	14162	965.13	18051	965.13	27642	965.13	9537
967.518	13741	967.518	13529	967.518	30650	967.518	28107	967.518	37531	967.518	31928	967.518	20048	967.518	14205	967.518	17830	967.518	27631	967.518	9525
969.905	13776	969.905	13505	969.905	30461	969.905	27986	969.905	37323	969.905	31758	969.905	19905	969.905	14134	969.905	17842	969.905	27560	969.905	9498
972.292	13642	972.292	13407	972.292	30429	972.292	27906	972.292	37262	972.292	31795	972.292	19780	972.292	14002	972.292	17749	972.292	27421	972.292	9408
974.678	13655	974.678	13467	974.678	30323	974.678	27933	974.678	37266	974.678	31739	974.678	19786	974.678	14034	974.678	17800	974.678	27503	974.678	9449
977.063	13562	977.063	13384	977.063	30402	977.063	27778	977.063	37241	977.063	31733	977.063	19759	977.063	13942	977.063	17806	977.063	27465	977.063	9432
979.448	13532	979.448	13463	979.448	30434	979.448	27823	979.448	37314	979.448	31614	979.448	19823	979.448	13982	979.448	17775	979.448	27403	979.448	9410
981.832	13557	981.832	13396	981.832	30277	981.832	27812	981.832	37372	981.832	31766	981.832	19797	981.832	13993	981.832	17794	981.832	27468	981.832	9460
984.216	13594	984.216	13390	984.216	30461	984.216	27967	984.216	37373	984.216	31854	984.216	19861	984.216	14025	984.216	17824	984.216	27463	984.216	9400
986.598	13667	986.598	13489	986.598	30761	986.598	28062	986.598	37608	986.598	31933	986.598	19986	986.598	14192	986.598	17974	986.598	27829	986.598	9422
988.981	13698	988.981	13584	988.981	30837	988.981	28413	988.981	37902	988.981	32230	988.981	20036	988.981	14206	988.981	17985	988.981	28025	988.981	9487
991.362	13828	991.362	13739	991.362	31154	991.362	28617	991.362	38203	991.362	32608	991.362	20376	991.362	14279	991.362	18247	991.362	28152	991.362	9634
993.743	14086	993.743	13802	993.743	31572	993.743	29168	993.743	38927	993.743	32919	993.743	20584	993.743	14561	993.743	18423	993.743	28725	993.743	9737
996.123	14367	996.123	14093	996.123	32237	996.123	29677	996.123	39519	996.123	33485	996.123	20976	996.123	14933	996.123	18733	996.123	29326	996.123	9897
998.503	14920	998.503	14445	998.503	33075	998.503	30508	998.503	40407	998.503	34058	998.503	21475	998.503	15393	998.503	19172	998.503	29990	998.503	10154
1000.88	15402	1000.88	14902	1000.88	33576	1000.88	31352	1000.88	41082	1000.88	34755	1000.88	21859	1000.88	16009	1000.88	19365	1000.88	30634	1000.88	10465
1003.26	15707	1003.26	15192	1003.26	33971	1003.26	31924	1003.26	41716	1003.26	35041	1003.26	22212	1003.26	16293	1003.26	19500	1003.26	31002	1003.26	10780
1005.64	15856	1005.64	15269	1005.64	34134	1005.64	31956	1005.64	41960	1005.64	35275	1005.64	22223	1005.64	16228	1005.64	19710	1005.64	30964	1005.64	10843
1008.02	15822	1008.02	15146	1008.02	33906	1008.02	31722	1008.02	41747	1008.02	35001	1008.02	22093	1008.02	15976	1008.02	19666	1008.02	30640	1008.02	10747
1010.39	15635	1010.39	14921	1010.39	33578	1010.39	31266	1010.39	41194	1010.39	34627	1010.39	21850	1010.39	15628	1010.39	19474	1010.39	30186	1010.39	10588
1012.77	15274	1012.77	14702	1012.77	33237	1012.77	30826	1012.77	40631	1012.77	34118	1012.77	21507	1012.77	15209	1012.77	19253	1012.77	29774	1012.77	10334
1015.14	14934	1015.14	14463	1015.14	32611	1015.14	30265	1015.14	39977	1015.14	33779	1015.14	21214	1015.14	14914	1015.14	18958	1015.14	29229	1015.14	10085
1017.52	14545	1017.52	14248	1017.52	32196	1017.52	29656	1017.52	39514	1017.52	33195	1017.52	20698	1017.52	14536	1017.52	18681	1017.52	28758	1017.52	9912
1019.89	14368	1019.89	14006	1019.89	31722	1019.89	29193	1019.89	38921	1019.89	32946	1019.89	20616	1019.89	14335	1019.89	18497	1019.89	28562	1019.89	9736
1022.26	14136	1022.26	13883	1022.26	31481	1022.26	28892	1022.26	38514	1022.26	32701	1022.26	20477	1022.26	14245	1022.26	18357	1022.26	28266	1022.26	9658
1024.64	14013	1024.64	13696	1024.64	31308	1024.64	28792	1024.64	38406	1024.64	32492	1024.64	20348	1024.64	14259	1024.64	18177	1024.64	28120.:	1024.64	9577
1027.01	14002	1027.01	13730	1027.01	31112	1027.01	28598	1027.01	38236	1027.01	32408	1027.01	20281	1027.01	14208	1027.01	18054	1027.01	28077	1027.01	9598
1029.38	13946	1029.38	13782	1029.38	31191	1029.38	28538	1029.38	38118	1029.38	32416	1029.38	20092	1029.38	14202	1029.38	18077	1029.38	27889	1029.38	9659
1031.75	13823	1031.75	13710	1031.75	30981	1031.75	28388	1031.75	37880	1031.75	32198	1031.75	20031	1031.75	14219	1031.75	18077	1031.75	27863	1031.75	9651
1034.12	13853	1034.12	13705	1034.12	30834	1034.12	28301	1034.12	37925	1034.12	32055	1034.12	20000	1034.12	14158	1034.12	17978	1034.12	27826	1034.12	9564
1036.49	13804	1036.49	13607	1036.49	30797	1036.49	28108	1036.49	37572	1036.49	31989	1036.49	20000	1036.49	14039	1036.49	17949	1036.49	27652	1036.49	9546
1038.86	13666	1038.86	13565	1038.86	30717	1038.86	28111	1038.86	37653	1038.86	31931	1038.86	19969	1038.86	14036	1038.86	17827	1038.86	27484	1038.86	9467
1041.23	13705	1041.23	13496	1041.23	30580	1041.23	28094	1041.23	37445	1041.23	31969	1041.23	19868	1041.23	13922	1041.23	17967	1041.23	27510	1041.23	9492
1043.6	13577	1043.6	13478	1043.6	30637	1043.6	27988	1043.6	37541	1043.6	32078	1043.6	19878	1043.6	13912	1043.6	17893	1043.6	27613	1043.6	9418
1045.96	13614	1045.96	13471	1045.96	30606	1045.96	27995	1045.96	37438	1045.96	31920	1045.96	19888	1045.96	13920	1045.96	17802	1045.96	27527	1045.96	9367
1048.33	13500	1048.33	13495	1048.33	30590	1048.33	28067	1048.33	37652	1048.33	31992	1048.33	19801	1048.33	13861	1048.33	18290	1048.33	27619	1048.33	9391
1050.7	13465	1050.7	13394	1050.7	30502	1050.7	27900	1050.7	37599	1050.7	31929	1050.7	19868	1050.7	13916	1050.7	17816	1050.7	27539	1050.7	9360
1053.06	13491	1053.06	13442	1053.06	30613	1053.06	27954	1053.06	37541	1053.06	31892	1053.06	19814	1053.06	13989	1053.06	17891	1053.06	27525	1053.06	9289
1055.42	13524	1055.42	13443	1055.42	30690	1055.42	28014	1055.42	37586	1055.42	32116	1055.42	19841	1055.42	13896	1055.42	17917	1055.42	27493	1055.42	9322
1057.79	13537	1057.79	13529	1057.79	30735	1057.79	27959	1057.79	37704	1057.79	31923	1057.79	19891	1057.79	13902	1057.79	17912	1057.79	27482	1057.79	9404
1060.15	13555	1060.15	13450	1060.15	30654	1060.15	27956	1060.15	37564	1060.15	32032	1060.15	19927	1060.15	13818	1060.15	17921	1060.15	27525	1060.15	9455
1062.51	13570	1062.51	13510	1062.51	30722	1062.51	27964	1062.51	37729	1062.51	32052	1062.51	19891	1062.51	13883	1062.51	17909	1062.51	27581	1062.51	9316
1064.88	13512	1064.88	13454	1064.88	30724	1064.88	28169	1064.88	37751	1064.88	32013	1064.88	19908	1064.88	13920	1064.88	17882	1064.88	27503	1064.88	9413
1067.24	13537	1067.24	13438	1067.24	30649	1067.24	28026	1067.24	37642	1067.24	32071	1067.24	19863	1067.24	13860	1067.24	17903	1067.24	27523	1067.24	9366
1069.6	13591	1069.6	13521	1069.6	30722	1069.6	28067	1069.6	37776	1069.6	32008	1069.6	19954	1069.6	13912	1069.6	17936	1069.6	27593	1069.6	9413
1071.96	13640	1071.96	13547	1071.96	30720	1071.96	28202	1071.96	37686	1071.96	31949	1071.96	19841	1071.96	14053	1071.96	17969	1071.96	27668	1071.96	9422
1074.32	13544	1074.32	13499	1074.32	30896	1074.32	28169	1074.32	37676	1074.32	32093	1074.32	19864	1074.32	13930	1074.32	18026	1074.32	27558	1074.32	9422
1076.68	13587	1076.68	13500	1076.68	30847	1076.68	28152	1076.68	37801	1076.68	32229	1076.68	19964	1076.68	13901	1076.68	18019	1076.68	27652	1076.68	9493
1079.03	13678	1079.03	13474	1079.03	30900	1079.03	28131	1079.03	37842	1079.03	32198	1079.03	20036	1079.03	14033	1079.03	17999	1079.03	27760	1079.03	9464
1081.39	13723	1081.39	13620.:	1081.39	30990	1081.39	28312	1081.39	38014	1081.39	32308	1081.39	20125	1081.39	14028	1081.39	17979	1081.39	27846	1081.39	9515
1083.75	13598	1083.75	13570	1083.75	31032	1083.75	28219	1083.75	38047	1083.75	32192	1083.75	19974	1083.75	13979	1083.75	18099	1083.75	27764	1083.75	9497
1086.11	13759	1086.11	13552	1086.11	30961	1086.11	28241	1086.11	38010	1086.11	32320	1086.11	20043	1086.11	14007	1086.11	17996	1086.11	27785	1086.11	9514
1088.46	13689	1088.46	13573	1088.46	31012	1088.46	28375	1088.46	38104	1088.46	32278	1088.46	19955	1088.46	14047	1088.46	18075	1088.46	27775	1088.46	9494
1090.82	13715	1090.82	13607	1090.82	31056	1090.82	28381	1090.82	38142	1090.82	32349	1090.82	20081	1090.82	13983	1090.82	18140	1090.82	27725	1090.82	9526
1093.17	13689	1093.17	13609	1093.17	31117	1093.17	28483	1093.17	38029	1093.17	32328	1093.17	20159	1093.17	14036	1093.17	18191	1093.17	27964	1093.17	9471
1095.52	13736	1095.52	13647	1095.52	31137	1095.52	28605	1095.52	38166	1095.52	32492	1095.52	20054	1095.52	13979	1095.52	75 days, 20:00:00	1095.52	27854	1095.52	9489
1097.88	13742	1097.88	13722	1097.88	31264	1097.88	28483	1097.88	38304	1097.88	32519	1097.88	20184	1097.88	14093	1097.88	18175	1097.88	27894	1097.88	9518
1100.23	13720	1100.23	13674	1100.23	31244	1100.23	28631	1100.23	38319	1100.23	32537	1100.23	20132	1100.23	14065	1100.23	18191	1100.23	27936	1100.23	9513
1102.58	13804	1102.58	13695	1102.58	31269	1102.58	28682	1102.58	38402	1102.58	32531	1102.58	20258	1102.58	14100	1102.58	18201	1102.58	27989	1102.58	9497
1104.93	13801	1104.93	13738	1104.93	31254	1104.93	28674	1104.93	38442	1104.93	32568	1104.93	20188	1104.93	14130	1104.93	18235	1104.93	27943	1104.93	9579
1107.28	13758	1107.28	13759	1107.28	31278	1107.28	28841	1107.28	38489	1107.28	32566	1107.28	20287	1107.28	14130	1107.28	18337	1107.28	28125	1107.28	9556
1109.63	13805	1109.63	13763	1109.63	31447	1109.63	28678	1109.63	38502	1109.63	32628	1109.63	20288	1109.63	14103	1109.63	18405	1109.63	28262	1109.63	9573
1111.98	13837	1111.98	13744	1111.98	31609	1111.98	28853	1111.98	38585	1111.98	32771	1111.98	20385	1111.98	14194	1111.98	18354	1111.98	28204	1111.98	9566
1114.33	13920	1114.33	13849	1114.33	31649	1114.33	28934	1114.33	38837	1114.33	32850	1114.33	20451	1114.33	14258	1114.33	18446	1114.33	28230	1114.33	9582
1116.68	13935	1116.68	13826	1116.68	31648	1116.68	29020	1116.68	38928	1116.68	33070	1116.68	20506	1116.68	14174	1116.68	18380	1116.68	28460	1116.68	9589
1119.03	14004	1119.03	13885	1119.03	31820	1119.03	29180	1119.03	38938	1119.03	33037	1119.03	20508	1119.03	14288	1119.03	18583	1119.03	28526	1119.03	9707
1121.37	14135	1121.37	14027	1121.37	31906	1121.37	29380	1121.37	39159	1121.37	33316	1121.37	20750	1121.37	14367	1121.37	18639	1121.37	28744	1121.37	9728
1123.72	14221	1123.72	14082	1123.72	32150	1123.72	29490	1123.72	39486	1123.72	33476	1123.72	20797	1123.72	14508	1123.72	18668	1123.72	28962	1123.72	9729
1126.07	14293	1126.07	14127	1126.07	32351	1126.07	29811	1126.07	39849	1126.07	33655	1126.07	20961	1126.07	14635	1126.07	18797	1126.07	29051	1126.07	9803
1128.41	14488	1128.41	14288	1128.41	32634	1128.41	30013	1128.41	40062	1128.41	33921	1128.41	21052	1128.41	14680	1128.41	19011	1128.41	29286	1128.41	9888
1130.76	14490	1130.76	14338	1130.76	32995	1130.76	30270	1130.76	40485	1130.76	34081	1130.76	21240	1130.76	14777	1130.76	19056	1130.76	29671	1130.76	9914
1133.1	14638	1133.1	14434	1133.1	33263	1133.1	30555	1133.1	40649	1133.1	34541	1133.1	21406	1133.1	14786	1133.1	19217	1133.1	29728	1133.1	9936
1135.44	14712	1135.44	14498	1135.44	33533	1135.44	30902	1135.44	41120	1135.44	34620	1135.44	21670	1135.44	14766	1135.44	19416	1135.44	30133	1135.44	10011
1137.79	14773	1137.79	14599	1137.79	33861	1137.79	31242	1137.79	41527	1137.79	35052	1137.79	21819	1137.79	14813	1137.79	19627	1137.79	30413	1137.79	10076
1140.13	15065	1140.13	14827	1140.13	34393	1140.13	31709	1140.13	42188	1140.13	35604	1140.13	22112	1140.13	14944	1140.13	19912	1140.13	30802	1140.13	10469
1142.47	15209	1142.47	15024	1142.47	35115	1142.47	32397	1142.47	43133	1142.47	36190	1142.47	22598	1142.47	15127	1142.47	20268	1142.47	31588	1142.47	10792
1144.81	15689	1144.81	15377	1144.81	36090	1144.81	33277	1144.81	44349	1144.81	37238	1144.81	23169	1144.81	15501	1144.81	20780	1144.81	32464	1144.81	10497
1147.15	16202	1147.15	15761	1147.15	37249	1147.15	34525	1147.15	45690	1147.15	38334	1147.15	23964	1147.15	15911	1147.15	21291	1147.15	33557	1147.15	10686
1149.49	16812	1149.49	16326	1149.49	38631	1149.49	36006	1149.49	47396	1149.49	39704	1149.49	24619	1149.49	16561	1149.49	22150	1149.49	34792	1149.49	10885
1151.83	17533	1151.83	16952	1151.83	40222	1151.83	37418	1151.83	49185	1151.83	41234	1151.83	25758	1151.83	17013	1151.83	22856	1151.83	35979	1151.83	11276
1154.17	18326	1154.17	17561	1154.17	41442	1154.17	38851	1154.17	50758	1154.17	42215	1154.17	26564	1154.17	17644	1154.17	23503	1154.17	37078	1154.17	11615
1156.5	18964	1156.5	17921	1156.5	42458	1156.5	39668	1156.5	51676	1156.5	42804	1156.5	26920	1156.5	17954	1156.5	23834	1156.5	37705	1156.5	11882
1158.84	19283	1158.84	18026	1158.84	42529	1158.84	39892	1158.84	51859	1158.84	42627	1158.84	27001	1158.84	18013	1158.84	23860	1158.84	37475	1158.84	12086
1161.18	19118	1161.18	17978	1161.18	41836	1161.18	39288	1161.18	50931	1161.18	42074	1161.18	26502	1161.18	17725	1161.18	23515	1161.18	36713	1161.18	11933
1163.51	18850	1163.51	17538	1163.51	40422	1163.51	37892	1163.51	49157	1163.51	40872	1163.51	25632	1163.51	17419	1163.51	22723	1163.51	35448	1163.51	11708
1165.85	18252	1165.85	17094	1165.85	38765	1165.85	36373	1165.85	47257	1165.85	39185	1165.85	24732	1165.85	16772	1165.85	22067	1165.85	34061	1165.85	11420
1168.18	17479	1168.18	16455	1168.18	37109	1168.18	34645	1168.18	45270	1168.18	37827	1168.18	23798	1168.18	16188	1168.18	21181	1168.18	32674	1168.18	11042
1170.52	16440	1170.52	15866	1170.52	35883	1170.52	33305	1170.52	43743	1170.52	36656	1170.52	23167	1170.52	15635	1170.52	20599	1170.52	31572	1170.52	10754
1172.85	15891	1172.85	15383	1172.85	34961	1172.85	32476	1172.85	42657	1172.85	35827	1172.85	22461	1172.85	15311	1172.85	20055	1172.85	30852	1172.85	10534
1175.18	15477	1175.18	15072	1175.18	34267	1175.18	31700	1175.18	41838	1175.18	35336	1175.18	21885	1175.18	15082	1175.18	19732	1175.18	30491	1175.18	10270
1177.51	15164	1177.51	14800	1177.51	33946	1177.51	31303	1177.51	41423	1177.51	34998	1177.51	21659	1177.51	14904	1177.51	19473	1177.51	30064	1177.51	10117
1179.85	15052	1179.85	14705	1179.85	33612	1179.85	30912	1179.85	41234	1179.85	34552	1179.85	21649	1179.85	14831	1179.85	19454	1179.85	29857	1179.85	10154
1182.18	14793	1182.18	14566	1182.18	33460	1182.18	30766	1182.18	40963	1182.18	34450	1182.18	21402	1182.18	14665	1182.18	19324	1182.18	29875	1182.18	10051
1184.51	14855	1184.51	14608	1184.51	33393	1184.51	30699	1184.51	40895	1184.51	34447	1184.51	21393	1184.51	14625	1184.51	19253	1184.51	29795	1184.51	10114
1186.84	14735	1186.84	14458	1186.84	33471	1186.84	30620	1186.84	40851	1186.84	34425	1186.84	21324	1186.84	14688	1186.84	19167	1186.84	29674	1186.84	9927
1189.17	14812	1189.17	14496	1189.17	33275	1189.17	30613	1189.17	40824	1189.17	34482	1189.17	21421	1189.17	14626	1189.17	19273	1189.17	29668	1189.17	10051
1191.49	14799	1191.49	14521	1191.49	33237	1191.49	30699	1191.49	40840	1191.49	34547	1191.49	21490	1191.49	14720	1191.49	19232	1191.49	29695	1191.49	10034
1193.82	14825	1193.82	14543	1193.82	33287	1193.82	30671	1193.82	40784	1193.82	34536	1193.82	21368	1193.82	14726	1193.82	19330	1193.82	29873	1193.82	9973
1196.15	14787	1196.15	14560	1196.15	33396	1196.15	30827	1196.15	40959	1196.15	34449	1196.15	21461	1196.15	14693	1196.15	19311	1196.15	29785	1196.15	10043
1198.47	14740	1198.47	14522	1198.47	33402	1198.47	30651	1198.47	40824	1198.47	34458	1198.47	21413	1198.47	14738	1198.47	19205	1198.47	29655	1198.47	10018
1200.8	14792	1200.8	14522	1200.8	33322	1200.8	30693	1200.8	40779	1200.8	34440	1200.8	21372	1200.8	14816	1200.8	19161	1200.8	29813	1200.8	10061
1203.13	14784	1203.13	14661	1203.13	33167	1203.13	30544	1203.13	40826	1203.13	34384	1203.13	21295	1203.13	14879	1203.13	19141	1203.13	29604	1203.13	10121
1205.45	14756	1205.45	14542	1205.45	33237	1205.45	30560	1205.45	40661	1205.45	34277	1205.45	21259	1205.45	14895	1205.45	19125	1205.45	29630	1205.45	10147
1207.77	14794	1207.77	14601	1207.77	33141	1207.77	30450	1207.77	40529	1207.77	34277	1207.77	21260	1207.77	14903	1207.77	19068	1207.77	29383	1207.77	10169
1210.1	14845	1210.1	14540	1210.1	33069	1210.1	30452	1210.1	40553	1210.1	34130	1210.1	21079	1210.1	14838	1210.1	19096	1210.1	29497	1210.1	10183
1212.42	14688	1212.42	14528	1212.42	33067	1212.42	30350	1212.42	40545	1212.42	34159	1212.42	21113	1212.42	14806	1212.42	19129	1212.42	29264	1212.42	10169
1214.74	14690	1214.74	14483	1214.74	32931	1214.74	30155	1214.74	40185	1214.74	34026	1214.74	21087	1214.74	14695	1214.74	18993	1214.74	29307	1214.74	10082
1217.06	14570	1217.06	14340	1217.06	32763	1217.06	30072	1217.06	40159	1217.06	34014	1217.06	21003	1217.06	14635	1217.06	18846	1217.06	29009	1217.06	10028
1219.39	14418	1219.39	14197	1219.39	32625	1219.39	29948	1219.39	39927	1219.39	33748	1219.39	20863	1219.39	14525	1219.39	18872	1219.39	28950	1219.39	10021
1221.71	14424	1221.71	14273	1221.71	32440	1221.71	29887	1221.71	39785	1221.71	33661	1221.71	20902	1221.71	14481	1221.71	18825	1221.71	28870	1221.71	9899
1224.03	14341	1224.03	14272	1224.03	32408	1224.03	29605	1224.03	39554	1224.03	33457	1224.03	20667	1224.03	14463	1224.03	18579	1224.03	28691	1224.03	9892
1226.34	14290	1226.34	14115	1226.34	32209	1226.34	29528	1226.34	39487	1226.34	33450	1226.34	20640	1226.34	14397	1226.34	18659	1226.34	28555	1226.34	9873
1228.66	14221	1228.66	14224	1228.66	32058	1228.66	29449	1228.66	39266	1228.66	33211	1228.66	20607	1228.66	14432	1228.66	18629	1228.66	28668	1228.66	9895
1230.98	14245	1230.98	14133	1230.98	32132	1230.98	29376	1230.98	39312	1230.98	33288	1230.98	20450	1230.98	14506	1230.98	19953	1230.98	28478	1230.98	9909
1233.3	14262	1233.3	14134	1233.3	32075	1233.3	29360	1233.3	39353	1233.3	33133	1233.3	20544	1233.3	14574	1233.3	18563	1233.3	28605	1233.3	9913
1235.61	14336	1235.61	14169	1235.61	32135	1235.61	29430	1235.61	39352	1235.61	33263	1235.61	20576	1235.61	14661	1235.61	18539	1235.61	28465	1235.61	9962
1237.93	14229	1237.93	14196	1237.93	31962	1237.93	29475	1237.93	39185	1237.93	33207	1237.93	20539	1237.93	14693	1237.93	18684	1237.93	28603	1237.93	10003
1240.25	14430	1240.25	14288	1240.25	32085	1240.25	29386	1240.25	39360	1240.25	33267	1240.25	20590	1240.25	14666	1240.25	18609	1240.25	28593	1240.25	10048
1242.56	14337	1242.56	14203	1242.56	32173	1242.56	29522	1242.56	39429	1242.56	33320	1242.56	20628	1242.56	14700	1242.56	18596	1242.56	28625	1242.56	10061
1244.88	14425	1244.88	14232	1244.88	32295	1244.88	29565	1244.88	39396	1244.88	33264	1244.88	20604	1244.88	14746	1244.88	18666	1244.88	28702	1244.88	10040
1247.19	14348	1247.19	14257	1247.19	32242	1247.19	29592	1247.19	39487	1247.19	33455	1247.19	20689	1247.19	14745	1247.19	18681	1247.19	28788	1247.19	10043
1249.5	14437	1249.5	14384	1249.5	32354	1249.5	29723	1249.5	39589	1249.5	33507	1249.5	20739	1249.5	14822	1249.5	18532	1249.5	28825	1249.5	10039
1251.81	14444	1251.81	14313	1251.81	32353	1251.81	29848	1251.81	39442	1251.81	33497	1251.81	20806	1251.81	14801	1251.81	18632	1251.81	28784	1251.81	10106
1254.13	14490	1254.13	14291	1254.13	32381	1254.13	29742	1254.13	39684	1254.13	33595	1254.13	20805	1254.13	14748	1254.13	18750	1254.13	28894	1254.13	10120
1256.44	14540	1256.44	14427	1256.44	32615	1256.44	29787	1256.44	39791	1256.44	33974	1256.44	20938	1256.44	14721	1256.44	18696	1256.44	29002	1256.44	10214
1258.75	14495	1258.75	14386	1258.75	32449	1258.75	29783	1258.75	39811	1258.75	33877	1258.75	20887	1258.75	14947	1258.75	18881	1258.75	28988	1258.75	10117
1261.06	14622	1261.06	14464	1261.06	32684	1261.06	30004	1261.06	39842	1261.06	33841	1261.06	21044	1261.06	14940	1261.06	18870	1261.06	29103	1261.06	10130
1263.37	14607	1263.37	14412	1263.37	32682	1263.37	30093	1263.37	39969	1263.37	33827	1263.37	20925	1263.37	14894	1263.37	18872	1263.37	29148	1263.37	10240
1265.68	14615	1265.68	14459	1265.68	32774	1265.68	30178	1265.68	40038	1265.68	33878	1265.68	20965	1265.68	14904	1265.68	18902	1265.68	29108	1265.68	10124
1267.98	14691	1267.98	14514	1267.98	32749	1267.98	30260	1267.98	40104	1267.98	34569	1267.98	21015	1267.98	14981	1267.98	18967	1267.98	29253	1267.98	10263
1270.29	14753	1270.29	14501	1270.29	32848	1270.29	30285	1270.29	40153	1270.29	33970	1270.29	20997	1270.29	15060	1270.29	18938	1270.29	29217	1270.29	10228
1272.6	14651	1272.6	14489	1272.6	32858	1272.6	30333	1272.6	40183	1272.6	33988	1272.6	21043	1272.6	15005	1272.6	19050	1272.6	29204	1272.6	10266
1274.91	14738	1274.91	14649	1274.91	33001	1274.91	30309	1274.91	40096	1274.91	33957	1274.91	21062	1274.91	14964	1274.91	19042	1274.91	29125	1274.91	10296
1277.21	14716	1277.21	14485	1277.21	32860	1277.21	30255	1277.21	40354	1277.21	33998	1277.21	21078	1277.21	14952	1277.21	19015	1277.21	29163	1277.21	10226
1279.52	14771	1279.52	14511	1279.52	33047	1279.52	30305	1279.52	40459	1279.52	34057	1279.52	21143	1279.52	15057	1279.52	19014	1279.52	29282	1279.52	10226
1281.82	14706	1281.82	14543	1281.82	32873	1281.82	30379	1281.82	40483	1281.82	34191	1281.82	21144	1281.82	14975	1281.82	19090	1281.82	29357	1281.82	10259
1284.12	14721	1284.12	14579	1284.12	33014	1284.12	30394	1284.12	40460	1284.12	34217	1284.12	21185	1284.12	15036	1284.12	19003	1284.12	29210	1284.12	10277
1286.43	14769	1286.43	14671	1286.43	33095	1286.43	30381	1286.43	40641	1286.43	34088	1286.43	21213	1286.43	14981	1286.43	19079	1286.43	29403	1286.43	10280
1288.73	14716	1288.73	14593	1288.73	33072	1288.73	30380	1288.73	40362	1288.73	34262	1288.73	21112	1288.73	14933	1288.73	19050	1288.73	29349	1288.73	10223
1291.03	14685	1291.03	14579	1291.03	32925	1291.03	30251	1291.03	40284	1291.03	34166	1291.03	21111	1291.03	14883	1291.03	19000	1291.03	29282	1291.03	10289
1293.33	14699	1293.33	14528	1293.33	32907	1293.33	30201	1293.33	40185	1293.33	34052	1293.33	20983	1293.33	14883	1293.33	19005	1293.33	29140	1293.33	10187
1295.63	14597	1295.63	14484	1295.63	32607	1295.63	30149	1295.63	40087	1295.63	33947	1295.63	20936	1295.63	14983	1295.63	18870	1295.63	29154	1295.63	10199
1297.93	14549	1297.93	14364	1297.93	32725	1297.93	30030	1297.93	39979	1297.93	33781	1297.93	20899	1297.93	14843	1297.93	18877	1297.93	28949	1297.93	10180
1300.23	14532	1300.23	14470	1300.23	32662	1300.23	29904	1300.23	39912	1300.23	33902	1300.23	20926	1300.23	14845	1300.23	18766	1300.23	28844	1300.23	10157
1302.53	14511	1302.53	14418	1302.53	32603	1302.53	29902	1302.53	39840	1302.53	33746	1302.53	20887	1302.53	14881	1302.53	18808	1302.53	28907	1302.53	10168
1304.83	14566	1304.83	14371	1304.83	32611	1304.83	29930	1304.83	39685	1304.83	33642	1304.83	20908	1304.83	14903	1304.83	18816	1304.83	28867	1304.83	10158
1307.13	14476	1307.13	14432	1307.13	32496	1307.13	29879	1307.13	39725	1307.13	33656	1307.13	20799	1307.13	14905	1307.13	18719	1307.13	28955	1307.13	10160
1309.43	14511	1309.43	14453	1309.43	32573	1309.43	29916	1309.43	39799	1309.43	33692	1309.43	20928	1309.43	14956	1309.43	18866	1309.43	28966	1309.43	10242
1311.72	14547	1311.72	14429	1311.72	32624	1311.72	29867	1311.72	39712	1311.72	33581	1311.72	20744	1311.72	14949	1311.72	18808	1311.72	28823	1311.72	10203
1314.02	14567	1314.02	14408	1314.02	32536	1314.02	29914	1314.02	39849	1314.02	33712	1314.02	20831	1314.02	14997	1314.02	18733	1314.02	28909	1314.02	10249
1316.32	14539	1316.32	14432	1316.32	32641	1316.32	29898	1316.32	39814	1316.32	33605	1316.32	20854	1316.32	14967	1316.32	18795	1316.32	28964	1316.32	10224
1318.61	14566	1318.61	14450	1318.61	32540	1318.61	29894	1318.61	39769	1318.61	33691	1318.61	20798	1318.61	14941	1318.61	18828	1318.61	28835	1318.61	10201
1320.9	14610	1320.9	14471	1320.9	32701	1320.9	29881	1320.9	39700	1320.9	33728	1320.9	20766	1320.9	14907	1320.9	18743	1320.9	28908	1320.9	10206
1323.2	14592	1323.2	14462	1323.2	32381	1323.2	29879	1323.2	39693	1323.2	33612	1323.2	20765	1323.2	14957	1323.2	18773	1323.2	28828	1323.2	10230
1325.49	14559	1325.49	14462	1325.49	32320	1325.49	29726	1325.49	39765	1325.49	33679	1325.49	20819	1325.49	15028	1325.49	18763	1325.49	28969	1325.49	10184
1327.78	14513	1327.78	14464	1327.78	32463	1327.78	29839	1327.78	39828	1327.78	33542	1327.78	20836	1327.78	14981	1327.78	18685	1327.78	28886	1327.78	10174
1330.08	14549	1330.08	14431	1330.08	32397	1330.08	29905	1330.08	39759	1330.08	33572	1330.08	20744	1330.08	15031	1330.08	18678	1330.08	28872	1330.08	10274
1332.37	14584	1332.37	14399	1332.37	32351	1332.37	29812	1332.37	39621	1332.37	33689	1332.37	20772	1332.37	14948	1332.37	18743	1332.37	28760	1332.37	10230
1334.66	14532	1334.66	14512	1334.66	32396	1334.66	29860	1334.66	39697	1334.66	33648	1334.66	20816	1334.66	14928	1334.66	18768	1334.66	29001	1334.66	10226
1336.95	14496	1336.95	14429	1336.95	32483	1336.95	29967	1336.95	39724	1336.95	33550	1336.95	20813	1336.95	15042	1336.95	18666	1336.95	28908	1336.95	10268
1339.24	14552	1339.24	14508	1339.24	32488	1339.24	29809	1339.24	39627	1339.24	33552	1339.24	20711	1339.24	14997	1339.24	18737	1339.24	28826	1339.24	10220
1341.53	14566	1341.53	14586	1341.53	32427	1341.53	29759	1341.53	39816	1341.53	33707	1341.53	20863	1341.53	14942	1341.53	18687	1341.53	28938	1341.53	10274
1343.81	14468	1343.81	14394	1343.81	32515	1343.81	29870	1343.81	39708	1343.81	33539	1343.81	20833	1343.81	14994	1343.81	18751	1343.81	28828	1343.81	10185
1346.1	14576	1346.1	14420	1346.1	32475	1346.1	29823	1346.1	39579	1346.1	33597	1346.1	20829	1346.1	14917	1346.1	18642	1346.1	28866	1346.1	10163
1348.39	14481	1348.39	14396	1348.39	32361	1348.39	29885	1348.39	39580	1348.39	33734	1348.39	20749	1348.39	14733	1348.39	18784	1348.39	28819	1348.39	10138
1350.67	14416	1350.67	14325	1350.67	32500	1350.67	29809	1350.67	39649	1350.67	33731	1350.67	20766	1350.67	14671	1350.67	18697	1350.67	28762	1350.67	10133
1352.96	14300	1352.96	14308	1352.96	32353	1352.96	29607	1352.96	39471	1352.96	33463	1352.96	20647	1352.96	14570	1352.96	18747	1352.96	28585	1352.96	10107
1355.25	14241	1355.25	14235	1355.25	32306	1355.25	29395	1355.25	39512	1355.25	33558	1355.25	20661	1355.25	14556	1355.25	18731	1355.25	28584	1355.25	10008
1357.53	14272	1357.53	14245	1357.53	32250	1357.53	29450	1357.53	39492	1357.53	33417	1357.53	20562	1357.53	14426	1357.53	18667	1357.53	28580	1357.53	10020
1359.81	14267	1359.81	14218	1359.81	32287	1359.81	29379	1359.81	39493	1359.81	33421	1359.81	20580	1359.81	14424	1359.81	18637	1359.81	28549	1359.81	9931
1362.1	14120	1362.1	14181	1362.1	32283	1362.1	29435	1362.1	39344	1362.1	33254	1362.1	20426	1362.1	14281	1362.1	18623	1362.1	28484	1362.1	9856
1364.38	14093	1364.38	14127	1364.38	32079	1364.38	29299	1364.38	39391	1364.38	33350	1364.38	20405	1364.38	14240	1364.38	18638	1364.38	28430	1364.38	9872
1366.66	13958	1366.66	14158	1366.66	32178	1366.66	29282	1366.66	39245	1366.66	33275	1366.66	20403	1366.66	14127	1366.66	18620	1366.66	28342	1366.66	9796
1368.94	13952	1368.94	14005	1368.94	32076	1368.94	29259	1368.94	39202	1368.94	33216	1368.94	20427	1368.94	14107	1368.94	18600	1368.94	28240	1368.94	9747
1371.23	13980	1371.23	13963	1371.23	31992	1371.23	29185	1371.23	39126	1371.23	33234	1371.23	20297	1371.23	14038	1371.23	18522	1371.23	28237	1371.23	9742
1373.51	13970	1373.51	13927	1373.51	31999	1373.51	29075	1373.51	39150	1373.51	33187	1373.51	20308	1373.51	14043	1373.51	18477	1373.51	28098	1373.51	9724
1375.79	13806	1375.79	13892	1375.79	32009	1375.79	28986	1375.79	39094	1375.79	33160	1375.79	20286	1375.79	13907	1375.79	18566	1375.79	28166	1375.79	9661
1378.06	13836	1378.06	13943	1378.06	31846	1378.06	28991	1378.06	39072	1378.06	33213	1378.06	20324	1378.06	13893	1378.06	18543	1378.06	28130	1378.06	9611
1380.34	13814	1380.34	13852	1380.34	31912	1380.34	29036	1380.34	39137	1380.34	33270	1380.34	20236	1380.34	13832	1380.34	18576	1380.34	28138	1380.34	9658
1382.62	13821	1382.62	13874	1382.62	31964	1382.62	29086	1382.62	39072	1382.62	33213	1382.62	20239	1382.62	13931	1382.62	18544	1382.62	28118	1382.62	9659
1384.9	13881	1384.9	13945	1384.9	32082	1384.9	29168	1384.9	39114	1384.9	33471	1384.9	20324	1384.9	14015	1384.9	18611	1384.9	28160	1384.9	9678
1387.18	13950	1387.18	14046	1387.18	32071	1387.18	29076	1387.18	39080	1387.18	33273	1387.18	20376	1387.18	13917	1387.18	18638	1387.18	28311	1387.18	9735
1389.45	13966	1389.45	13977	1389.45	32388	1389.45	29174	1389.45	39158	1389.45	33393	1389.45	20354	1389.45	14042	1389.45	18582	1389.45	28260	1389.45	9669
1391.73	13941	1391.73	14048	1391.73	32200	1391.73	29310	1391.73	39236	1391.73	33247	1391.73	20358	1391.73	13940	1391.73	18612	1391.73	28346	1391.73	9741
1394	13990	1394	14081	1394	32175	1394	29220	1394	39362	1394	33409	1394	20370	1394	14064	1394	18726	1394	28262	1394	9792
1396.28	14032	1396.28	14014	1396.28	32280	1396.28	29258	1396.28	39482	1396.28	33439	1396.28	20433	1396.28	14132	1396.28	18637	1396.28	28274	1396.28	9739
1398.55	14032	1398.55	14010	1398.55	32200	1398.55	29270	1398.55	39322	1398.55	33420	1398.55	20406	1398.55	14152	1398.55	18657	1398.55	28346	1398.55	9832
1400.82	14053	1400.82	14069	1400.82	32294	1400.82	29333	1400.82	39454	1400.82	33482	1400.82	20418	1400.82	14298	1400.82	18695	1400.82	28416	1400.82	9825
1403.1	13943	1403.1	14162	1403.1	32160	1403.1	29310	1403.1	39408	1403.1	33507	1403.1	20465	1403.1	14202	1403.1	18618	1403.1	28350	1403.1	9872
1405.37	14007	1405.37	14131	1405.37	32220	1405.37	29347	1405.37	39346	1405.37	33472	1405.37	20412	1405.37	14212	1405.37	18640	1405.37	28421	1405.37	9854
1407.64	14113	1407.64	14139	1407.64	32187	1407.64	29262	1407.64	39410	1407.64	33335	1407.64	20503	1407.64	14340	1407.64	18732	1407.64	28395	1407.64	9807
1409.91	14085	1409.91	14129	1409.91	32228	1409.91	29269	1409.91	39389	1409.91	33547	1409.91	20424	1409.91	14285	1409.91	18756	1409.91	28410	1409.91	9834
1412.18	14006	1412.18	14139	1412.18	32317	1412.18	29334	1412.18	39453	1412.18	33436	1412.18	20437	1412.18	14167	1412.18	18699	1412.18	28369	1412.18	9792
1414.45	14095	1414.45	14100	1414.45	32261	1414.45	29367	1414.45	39406	1414.45	33571	1414.45	20416	1414.45	14263	1414.45	18788	1414.45	28480	1414.45	9810
1416.72	14066	1416.72	14133	1416.72	32341	1416.72	29399	1416.72	39460	1416.72	33354	1416.72	20569	1416.72	14305	1416.72	18665	1416.72	28585	1416.72	9816
1418.99	14075	1418.99	14116	1418.99	32335	1418.99	29434	1418.99	39451	1418.99	33680	1418.99	20525	1418.99	14279	1418.99	18652	1418.99	28406	1418.99	9804
1421.26	14063	1421.26	14038	1421.26	32352	1421.26	29359	1421.26	39339	1421.26	33492	1421.26	20510	1421.26	14230	1421.26	18725	1421.26	28374	1421.26	9877
1423.52	14083	1423.52	14176	1423.52	32384	1423.52	29380	1423.52	39423	1423.52	33431	1423.52	20603	1423.52	14301	1423.52	18633	1423.52	28560	1423.52	9958
1425.79	14012	1425.79	14160	1425.79	32312	1425.79	29370	1425.79	39486	1425.79	33616	1425.79	20577	1425.79	14280	1425.79	18709	1425.79	28511	1425.79	9939
1428.06	14104	1428.06	14195	1428.06	32382	1428.06	29475	1428.06	39516	1428.06	33499	1428.06	20672	1428.06	14446	1428.06	18691	1428.06	28452	1428.06	9929
1430.32	14120	1430.32	14174	1430.32	32408	1430.32	29514	1430.32	39609	1430.32	33547	1430.32	20583	1430.32	14459	1430.32	18775	1430.32	28666	1430.32	9960
1432.59	14236	1432.59	14255	1432.59	32473	1432.59	29665	1432.59	39713	1432.59	33731	1432.59	20708	1432.59	14529	1432.59	18860	1432.59	28721	1432.59	10019
1434.85	14296	1434.85	14362	1434.85	32607	1434.85	29664	1434.85	39900	1434.85	33848	1434.85	20770	1434.85	14702	1434.85	18862	1434.85	28820	1434.85	10059
1437.12	14511	1437.12	14411	1437.12	32731	1437.12	29900	1437.12	40024	1437.12	33895	1437.12	20842	1437.12	14763	1437.12	18928	1437.12	29022	1437.12	10174
1439.38	14613	1439.38	14548	1439.38	32935	1439.38	30170	1439.38	40145	1439.38	34074	1439.38	20993	1439.38	14985	1439.38	19045	1439.38	29239	1439.38	10311
1441.64	14754	1441.64	14606	1441.64	33040	1441.64	30278	1441.64	40155	1441.64	34231	1441.64	21116	1441.64	15210	1441.64	19015	1441.64	29335	1441.64	10440
1443.9	14952	1443.9	14797	1443.9	33236	1443.9	30514	1443.9	40358	1443.9	34411	1443.9	21238	1443.9	15358	1443.9	19118	1443.9	29598	1443.9	10491
1446.17	15052	1446.17	14933	1446.17	33429	1446.17	30799	1446.17	40656	1446.17	34470	1446.17	21327	1446.17	15548	1446.17	19283	1446.17	29726	1446.17	10583
1448.43	15091	1448.43	14963	1448.43	33536	1448.43	30892	1448.43	40964	1448.43	34522	1448.43	21447	1448.43	15587	1448.43	19177	1448.43	29666	1448.43	10654
1450.69	15170	1450.69	15010	1450.69	33558	1450.69	30875	1450.69	40905	1450.69	34699	1450.69	21498	1450.69	15660	1450.69	19237	1450.69	29801	1450.69	10661
1452.95	15186	1452.95	14978	1452.95	33512	1452.95	31004	1452.95	40760	1452.95	34575	1452.95	21368	1452.95	15735	1452.95	19283	1452.95	29865	1452.95	10715
1455.21	15197	1455.21	14984	1455.21	33595	1455.21	30900	1455.21	40876	1455.21	34507	1455.21	21601	1455.21	15671	1455.21	19200	1455.21	29775	1455.21	10747
1457.46	15143	1457.46	14982	1457.46	33476	1457.46	30823	1457.46	40813	1457.46	34625	1457.46	21482	1457.46	15492	1457.46	19354	1457.46	29643	1457.46	10718
1459.72	15084	1459.72	14921	1459.72	33450	1459.72	30877	1459.72	40819	1459.72	34440	1459.72	21255	1459.72	15489	1459.72	19247	1459.72	29662	1459.72	10598
1461.98	14946	1461.98	14882	1461.98	33427	1461.98	30692	1461.98	40728	1461.98	34489	1461.98	21231	1461.98	15456	1461.98	19155	1461.98	29548	1461.98	10546
1464.24	15022	1464.24	14792	1464.24	33266	1464.24	30673	1464.24	40666	1464.24	34457	1464.24	21134	1464.24	15219	1464.24	19181	1464.24	29362	1464.24	10542
1466.49	14757	1466.49	14792	1466.49	33275	1466.49	30598	1466.49	40497	1466.49	34348	1466.49	21058	1466.49	14987	1466.49	19080	1466.49	29231	1466.49	10442
1468.75	14822	1468.75	14730	1468.75	33170	1468.75	30442	1468.75	40430	1468.75	34130	1468.75	21120.:	1468.75	14946	1468.75	19073	1468.75	29220	1468.75	10326
1471	14845	1471	14557	1471	33045	1471	30276	1471	40368	1471	34143	1471	21038	1471	14847	1471	19089	1471	29090	1471	10259
1473.26	14564	1473.26	14512	1473.26	32895	1473.26	30121	1473.26	40293	1473.26	34143	1473.26	20955	1473.26	14620.:	1473.26	19035	1473.26	28894	1473.26	10180
1475.51	14469	1475.51	14429	1475.51	32870	1475.51	30134	1475.51	40252	1475.51	33904	1475.51	20857	1475.51	14432	1475.51	18997	1475.51	28820	1475.51	10115
1477.76	14354	1477.76	14431	1477.76	32849	1477.76	29866	1477.76	40083	1477.76	33823	1477.76	20846	1477.76	14801	1477.76	18873	1477.76	28818	1477.76	10019
1480.02	14284	1480.02	14227	1480.02	32771	1480.02	29864	1480.02	40211	1480.02	34067	1480.02	20810	1480.02	14809	1480.02	18987	1480.02	28721	1480.02	9911
1482.27	14155	1482.27	14254	1482.27	32929	1482.27	29875	1482.27	39989	1482.27	33857	1482.27	20698	1482.27	14348	1482.27	18906	1482.27	28734	1482.27	9857
1484.52	14121	1484.52	14267	1484.52	32884	1484.52	29781	1484.52	40000	1484.52	33909	1484.52	20755	1484.52	13980	1484.52	18954	1484.52	28784	1484.52	9829
1486.77	14092	1486.77	14403	1486.77	32917	1486.77	29925	1486.77	40209	1486.77	34154	1486.77	20758	1486.77	14070	1486.77	19060	1486.77	28802	1486.77	9849
1489.02	14142	1489.02	14210	1489.02	33019	1489.02	29964	1489.02	40295	1489.02	34200	1489.02	20833	1489.02	13975	1489.02	19074	1489.02	28782	1489.02	9746
1491.27	14142	1491.27	14226	1491.27	32990	1491.27	30045	1491.27	40450	1491.27	34303	1491.27	20849	1491.27	14030	1491.27	19101	1491.27	28872	1491.27	9808
1493.52	14202	1493.52	14364	1493.52	33323	1493.52	30362	1493.52	40686	1493.52	34317	1493.52	20917	1493.52	13990	1493.52	19221	1493.52	29172	1493.52	9763
1495.77	14342	1495.77	14422	1495.77	33497	1495.77	30475	1495.77	41041	1495.77	34853	1495.77	21226	1495.77	14097	1495.77	19341	1495.77	29385	1495.77	9804
1498.02	14484	1498.02	14537	1498.02	33999	1498.02	31168	1498.02	41425	1498.02	35147	1498.02	21399	1498.02	14281	1498.02	19578	1498.02	29795	1498.02	9863
1500.26	14598	1500.26	14785	1500.26	34435	1500.26	31420	1500.26	41989	1500.26	35588	1500.26	21772	1500.26	14386	1500.26	19818	1500.26	30148	1500.26	10061
1502.51	14957	1502.51	14929	1502.51	35056	1502.51	31882	1502.51	42841	1502.51	36288	1502.51	22169	1502.51	14446	1502.51	20117	1502.51	30853	1502.51	10143
1504.76	15274	1504.76	15210	1504.76	35887	1504.76	32805	1504.76	43807	1504.76	36990	1504.76	22558	1504.76	14821	1504.76	20717	1504.76	31577	1504.76	10340.:
1507	15721	1507	15582	1507	36900	1507	33952	1507	45133	1507	38000	1507	23258	1507	15173	1507	21277	1507	32522	1507	10429
1509.25	16201	1509.25	16062	1509.25	38249	1509.25	35075	1509.25	46710	1509.25	38922	1509.25	23849	1509.25	15543	1509.25	21757	1509.25	33601	1509.25	10765
1511.49	16802	1511.49	16520	1511.49	39393	1511.49	36275	1511.49	47943	1511.49	40202	1511.49	24633	1511.49	16045	1511.49	22473	1511.49	34662	1511.49	11008
1513.74	17430	1513.74	17012	1513.74	40503	1513.74	37630	1513.74	49522	1513.74	41408	1513.74	25441	1513.74	16454	1513.74	23046	1513.74	35724	1513.74	11391
1515.98	17978	1515.98	17432	1515.98	41573	1515.98	38758	1515.98	50629	1515.98	42392	1515.98	26174	1515.98	16860	1515.98	23616	1515.98	36421	1515.98	11586
1518.22	18506	1518.22	17866	1518.22	42320	1518.22	39432	1518.22	51551	1518.22	42899	1518.22	26542	1518.22	17247	1518.22	23993	1518.22	37094	1518.22	11759
1520.46	18883	1520.46	18100	1520.46	42632	1520.46	39946	1520.46	51946	1520.46	43245	1520.46	26825	1520.46	17473	1520.46	24072	1520.46	37166	1520.46	11925
1522.71	19023	1522.71	18029	1522.71	42611	1522.71	39983	1522.71	51999	1522.71	43163	1522.71	26812	1522.71	17523	1522.71	24117	1522.71	37392	1522.71	11983
1524.95	19052	1524.95	18011	1524.95	42237	1524.95	39478	1524.95	51291	1524.95	42620	1524.95	26627	1524.95	17494	1524.95	23826	1524.95	36777	1524.95	11896
1527.19	18842	1527.19	17804	1527.19	41206	1527.19	38679	1527.19	50214	1527.19	41698	1527.19	26294	1527.19	17127	1527.19	97 days, 22:00:00	1527.19	36026	1527.19	11765
1529.43	18410	1529.43	17410	1529.43	40266	1529.43	37656	1529.43	48891	1529.43	40794	1529.43	25591	1529.43	16877	1529.43	22920	1529.43	35125	1529.43	11583
1531.67	18030	1531.67	16919	1531.67	38899	1531.67	36390	1531.67	47441	1531.67	39488	1531.67	24801	1531.67	16553	1531.67	22277	1531.67	33925	1531.67	11384
1533.9	17305	1533.9	16459	1533.9	37870	1533.9	35180	1533.9	45829	1533.9	38313	1533.9	24091	1533.9	16032	1533.9	21584	1533.9	33256	1533.9	11106
1536.14	16597	1536.14	15978	1536.14	36599	1536.14	33777	1536.14	44359	1536.14	37241	1536.14	23335	1536.14	15619	1536.14	20941	1536.14	31766	1536.14	10783
1538.38	15994	1538.38	15474	1538.38	35428	1538.38	32742	1538.38	43050	1538.38	36186	1538.38	22540	1538.38	15100	1538.38	20434	1538.38	30831	1538.38	10499
1540.62	15495	1540.62	15027	1540.62	34708	1540.62	31661	1540.62	42079	1540.62	35278	1540.62	21923	1540.62	14720	1540.62	19882	1540.62	30000	1540.62	10331
1542.85	14984	1542.85	14839	1542.85	33863	1542.85	30974	1542.85	41182	1542.85	34790	1542.85	22006	1542.85	14404	1542.85	19526	1542.85	29351	1542.85	10105
1545.09	14604	1545.09	14570	1545.09	33163	1545.09	30390	1545.09	40554	1545.09	34198	1545.09	21154	1545.09	14203	1545.09	19250	1545.09	28827	1545.09	10003
1547.32	14291	1547.32	14333	1547.32	33100	1547.32	30008	1547.32	40148	1547.32	33811	1547.32	20808	1547.32	13978	1547.32	19037	1547.32	28641	1547.32	9910
1549.56	14248	1549.56	14187	1549.56	32638	1549.56	29581	1549.56	39875	1549.56	33642	1549.56	20481	1549.56	13969	1549.56	18735	1549.56	28412	1549.56	9848
1551.79	14009	1551.79	14147	1551.79	32425	1551.79	29569	1551.79	39667	1551.79	33635	1551.79	20466	1551.79	13927	1551.79	18749	1551.79	28266	1551.79	9790
1554.03	14005	1554.03	14049	1554.03	32252	1554.03	29325	1554.03	39368	1554.03	33363	1554.03	20336	1554.03	13831	1554.03	18713	1554.03	28120.:	1554.03	9680
1556.26	13886	1556.26	13964	1556.26	32229	1556.26	29127	1556.26	39263	1556.26	33241	1556.26	20357	1556.26	13731	1556.26	18693	1556.26	28063	1556.26	9709
1558.49	13875	1558.49	13913	1558.49	32094	1558.49	29048	1558.49	39211	1558.49	33173	1558.49	20184	1558.49	13718	1558.49	18577	1558.49	27940	1558.49	9693
1560.72	13851	1560.72	13951	1560.72	31988	1560.72	28968	1560.72	39197	1560.72	33168	1560.72	20198	1560.72	13718	1560.72	18562	1560.72	28037	1560.72	9651
1562.95	13765	1562.95	13868	1562.95	31919	1562.95	28889	1562.95	39050	1562.95	33201	1562.95	20026	1562.95	13630	1562.95	18442	1562.95	27844	1562.95	9676
1565.18	13702	1565.18	13933	1565.18	31976	1565.18	28879	1565.18	38942	1565.18	33071	1565.18	20029	1565.18	13634	1565.18	18487	1565.18	27818	1565.18	9631
1567.41	13717	1567.41	13835	1567.41	31889	1567.41	28817	1567.41	38930	1567.41	33049	1567.41	20125	1567.41	13551	1567.41	18524	1567.41	27685	1567.41	9601
1569.64	13620.:	1569.64	13903	1569.64	32048	1569.64	28657	1569.64	38974	1569.64	33087	1569.64	20021	1569.64	13503	1569.64	18473	1569.64	27662	1569.64	9561
1571.87	13590	1571.87	13843	1571.87	31849	1571.87	28810	1571.87	38836	1571.87	33132	1571.87	19992	1571.87	13571	1571.87	18488	1571.87	27707	1571.87	9603
1574.1	13644	1574.1	13916	1574.1	31913	1574.1	28681	1574.1	38945	1574.1	32928	1574.1	20065	1574.1	13531	1574.1	18546	1574.1	27644	1574.1	9562
1576.33	13585	1576.33	13754	1576.33	31808	1576.33	28678	1576.33	38873	1576.33	33053	1576.33	20113	1576.33	13546	1576.33	18452	1576.33	27656	1576.33	9564
1578.56	13641	1578.56	13823	1578.56	31793	1578.56	28758	1578.56	38872	1578.56	33141	1578.56	20012	1578.56	13577	1578.56	18524	1578.56	27681	1578.56	9590
1580.78	13647	1580.78	13806	1580.78	31859	1580.78	28767	1580.78	38910	1580.78	33049	1580.78	19976	1580.78	13554	1580.78	18492	1580.78	27743	1580.78	9584
1583.01	13661	1583.01	13885	1583.01	31931	1583.01	28700	1583.01	38963	1583.01	33173	1583.01	19946	1583.01	13657	1583.01	18553	1583.01	27859	1583.01	9639
1585.23	13612	1585.23	13907	1585.23	31790	1585.23	28871	1585.23	38885	1585.23	32999	1585.23	20042	1585.23	13652	1585.23	18489	1585.23	27746	1585.23	9618
1587.46	13623	1587.46	13815	1587.46	31961	1587.46	28735	1587.46	38938	1587.46	32983	1587.46	20075	1587.46	13680	1587.46	18469	1587.46	27788	1587.46	9719
1589.68	13639	1589.68	13787	1589.68	31946	1589.68	28739	1589.68	38838	1589.68	33177	1589.68	20041	1589.68	13592	1589.68	18500	1589.68	27695	1589.68	9722
1591.91	13639	1591.91	13841	1591.91	31783	1591.91	28762	1591.91	38896	1591.91	33061	1591.91	20025	1591.91	13650	1591.91	18439	1591.91	27751	1591.91	9659
1594.13	13668	1594.13	13783	1594.13	31675	1594.13	28659	1594.13	38788	1594.13	32949	1594.13	20052	1594.13	13569	1594.13	18399	1594.13	27664	1594.13	9628
1596.35	13663	1596.35	13879	1596.35	31797	1596.35	28610	1596.35	38812	1596.35	32981	1596.35	19957	1596.35	13589	1596.35	18383	1596.35	27626	1596.35	9567
1598.57	13575	1598.57	13909	1598.57	31716	1598.57	28593	1598.57	38688	1598.57	33099	1598.57	19950	1598.57	13541	1598.57	18381	1598.57	27605	1598.57	9665
1600.79	13581	1600.79	13861	1600.79	31678	1600.79	28584	1600.79	38679	1600.79	32955	1600.79	20036	1600.79	13606	1600.79	18352	1600.79	27534	1600.79	9683
1603.02	13642	1603.02	13803	1603.02	31666	1603.02	28557	1603.02	38738	1603.02	32964	1603.02	19993	1603.02	13662	1603.02	18385	1603.02	27529	1603.02	9684
1605.24	13614	1605.24	13901	1605.24	31556	1605.24	28603	1605.24	38662	1605.24	32781	1605.24	19961	1605.24	13718	1605.24	18335	1605.24	27582	1605.24	9659
1607.46	13647	1607.46	13932	1607.46	31691	1607.46	28645	1607.46	38700	1607.46	32829	1607.46	19962	1607.46	13773	1607.46	18282	1607.46	27659	1607.46	9710
1609.67	13718	1609.67	13820	1609.67	31748	1609.67	28728	1609.67	38711	1609.67	32886	1609.67	20041	1609.67	13801	1609.67	18363	1609.67	27607	1609.67	9783
1611.89	13718	1611.89	13882	1611.89	31592	1611.89	28668	1611.89	38503	1611.89	32936	1611.89	19996	1611.89	13860	1611.89	18250	1611.89	27631	1611.89	9836
1614.11	13808	1614.11	13873	1614.11	31609	1614.11	28688	1614.11	38746	1614.11	32980	1614.11	19980	1614.11	13836	1614.11	18335	1614.11	27613	1614.11	9842
1616.33	13709	1616.33	14018	1616.33	31737	1616.33	28616	1616.33	38662	1616.33	32922	1616.33	19953	1616.33	13854	1616.33	18391	1616.33	27573	1616.33	9762
1618.54	13691	1618.54	13914	1618.54	31659	1618.54	28721	1618.54	38536	1618.54	32878	1618.54	19837	1618.54	13853	1618.54	18389	1618.54	27513	1618.54	9837
1620.76	13669	1620.76	13947	1620.76	31634	1620.76	28551	1620.76	38402	1620.76	32711	1620.76	19833	1620.76	13728	1620.76	18361	1620.76	27430	1620.76	9741
1622.98	13654	1622.98	13953	1622.98	31703	1622.98	28574	1622.98	38561	1622.98	32873	1622.98	20032	1622.98	13803	1622.98	18291	1622.98	27430	1622.98	9818
1625.19	13608	1625.19	13884	1625.19	31642	1625.19	28555	1625.19	38424	1625.19	32760	1625.19	19885	1625.19	13725	1625.19	18239	1625.19	27450	1625.19	9821
1627.41	13638	1627.41	13825	1627.41	31480	1627.41	28606	1627.41	38342	1627.41	32687	1627.41	19824	1627.41	13764	1627.41	18361	1627.41	27490	1627.41	9736
1629.62	13575	1629.62	13783	1629.62	31512	1629.62	28464	1629.62	38383	1629.62	32609	1629.62	19854	1629.62	13703	1629.62	18235	1629.62	27334	1629.62	9759
1631.83	13597	1631.83	13803	1631.83	31542	1631.83	28592	1631.83	38452	1631.83	32664	1631.83	19911	1631.83	13743	1631.83	18202	1631.83	27340	1631.83	9746
1634.05	13570	1634.05	13864	1634.05	31565	1634.05	28543	1634.05	38370	1634.05	32633	1634.05	19754	1634.05	13740	1634.05	18276	1634.05	27302	1634.05	9844
1636.26	13594	1636.26	13903	1636.26	31636	1636.26	28680	1636.26	38354	1636.26	32682	1636.26	19954	1636.26	13772	1636.26	18307	1636.26	27479	1636.26	9839
1638.47	13632	1638.47	13918	1638.47	31504	1638.47	28466	1638.47	38226	1638.47	32547	1638.47	19852	1638.47	13796	1638.47	18244	1638.47	27247	1638.47	9770
1640.68	13665	1640.68	13941	1640.68	31513	1640.68	28547	1640.68	38363	1640.68	32666	1640.68	19974	1640.68	13864	1640.68	18270	1640.68	27455	1640.68	9780
1642.89	13741	1642.89	14007	1642.89	31679	1642.89	28618	1642.89	38359	1642.89	32714	1642.89	20129	1642.89	14002	1642.89	18279	1642.89	27525	1642.89	9912
1645.1	13863	1645.1	14115	1645.1	31672	1645.1	28696	1645.1	38515	1645.1	32810	1645.1	19989	1645.1	13980	1645.1	18292	1645.1	27628	1645.1	9968
1647.31	13848	1647.31	14066	1647.31	31747	1647.31	28789	1647.31	38422	1647.31	32858	1647.31	20005	1647.31	14148	1647.31	18260	1647.31	27664	1647.31	10027
1649.52	13911	1649.52	14133	1649.52	31780	1649.52	29158	1649.52	38525	1649.52	32853	1649.52	20083	1649.52	14419	1649.52	18337	1649.52	27704	1649.52	10093
1651.73	14102	1651.73	14215	1651.73	31795	1651.73	28916	1651.73	38611	1651.73	32864	1651.73	20105	1651.73	14500	1651.73	18287	1651.73	27782	1651.73	10202
1653.93	14136	1653.93	14337	1653.93	31969	1653.93	28988	1653.93	38687	1653.93	33012	1653.93	20227	1653.93	14634	1653.93	18511	1653.93	27990	1653.93	10340
1656.14	14218	1656.14	14334	1656.14	31894	1656.14	29129	1656.14	38685	1656.14	33050	1656.14	20341	1656.14	14774	1656.14	18450	1656.14	27963	1656.14	10415
1658.35	14344	1658.35	14442	1658.35	32124	1658.35	29242	1658.35	38699	1658.35	32967	1658.35	20340	1658.35	14847	1658.35	18365	1658.35	28122	1658.35	10435
1660.55	14403	1660.55	14470	1660.55	32015	1660.55	29383	1660.55	38907	1660.55	33129	1660.55	20379	1660.55	15025	1660.55	18463	1660.55	28067	1660.55	10591
1662.76	14495	1662.76	14500	1662.76	32151	1662.76	29259	1662.76	38835	1662.76	33080	1662.76	20417	1662.76	14933	1662.76	18451	1662.76	28158	1662.76	10524
1664.96	14427	1664.96	14448	1664.96	32025	1664.96	29361	1664.96	38918	1664.96	33024	1664.96	20323	1664.96	15084	1664.96	18530	1664.96	28124	1664.96	10501
1667.17	14339	1667.17	14475	1667.17	32092	1667.17	29346	1667.17	38810	1667.17	33074	1667.17	20442	1667.17	15070	1667.17	18445	1667.17	28035	1667.17	10617
1669.37	14399	1669.37	14498	1669.37	32016	1669.37	29340	1669.37	38685	1669.37	33085	1669.37	20352	1669.37	14977	1669.37	18413	1669.37	28074	1669.37	10448
1671.58	14341	1671.58	14456	1671.58	32010	1671.58	29188	1671.58	38741	1671.58	32924	1671.58	20164	1671.58	14883	1671.58	18502	1671.58	27890	1671.58	10526
1673.78	14282	1673.78	14387	1673.78	31751	1673.78	29156	1673.78	38540	1673.78	32894	1673.78	20257	1673.78	14803	1673.78	18397	1673.78	27944	1673.78	10460
1675.98	14268	1675.98	14357	1675.98	31777	1675.98	29007	1675.98	38668	1675.98	32829	1675.98	20228	1675.98	14581	1675.98	18301	1675.98	27605	1675.98	10335
1678.18	14152	1678.18	14298	1678.18	31704	1678.18	28939	1678.18	38322	1678.18	32824	1678.18	20148	1678.18	14500	1678.18	18335	1678.18	27591	1678.18	10291
1680.38	14005	1680.38	14262	1680.38	31603	1680.38	28795	1680.38	38325	1680.38	32783	1680.38	20015	1680.38	14481	1680.38	18285	1680.38	27479	1680.38	10251
1682.58	13913	1682.58	14222	1682.58	31486	1682.58	28758	1682.58	38194	1682.58	32612	1682.58	19995	1682.58	14386	1682.58	18307	1682.58	27472	1682.58	10150
1684.78	13859	1684.78	14135	1684.78	31581	1684.78	28542	1684.78	38105	1684.78	32523	1684.78	19937	1684.78	14120	1684.78	18199	1684.78	27354	1684.78	10128
1686.98	13719	1686.98	14047	1686.98	31236	1686.98	28375	1686.98	38054	1686.98	32558	1686.98	19866	1686.98	14056	1686.98	18126	1686.98	27225	1686.98	10022
1689.18	13592	1689.18	13927	1689.18	31227	1689.18	28355	1689.18	37873	1689.18	32410	1689.18	19735	1689.18	13909	1689.18	18137	1689.18	27128	1689.18	9996
1691.38	13563	1691.38	13865	1691.38	31219	1691.38	28216	1691.38	37669	1691.38	32291	1691.38	19689	1691.38	13781	1691.38	18204	1691.38	27091	1691.38	9879
1693.57	13473	1693.57	13847	1693.57	31182	1693.57	28185	1693.57	37677	1693.57	32265	1693.57	19573	1693.57	13587	1693.57	18049	1693.57	26937	1693.57	9790
1695.77	13402	1695.77	13766	1695.77	31093	1695.77	28147	1695.77	37532	1695.77	32294	1695.77	19620	1695.77	13486	1695.77	18041	1695.77	26908	1695.77	9708
1697.97	13277	1697.97	13629	1697.97	30974	1697.97	27962	1697.97	37603	1697.97	32125	1697.97	19466	1697.97	13442	1697.97	18142	1697.97	26770	1697.97	9620
1700.16	13164	1700.16	13627	1700.16	30932	1700.16	27840	1700.16	37522	1700.16	32235	1700.16	19394	1700.16	13289	1700.16	18020	1700.16	26711	1700.16	9587
1702.36	13122	1702.36	13594	1702.36	30849	1702.36	27770	1702.36	37409	1702.36	32134	1702.36	19412	1702.36	13277	1702.36	18052	1702.36	26591	1702.36	9544
1704.55	13083	1704.55	13456	1704.55	30899	1704.55	27762	1704.55	37417	1704.55	31996	1704.55	19390	1704.55	13059	1704.55	17898	1704.55	26521	1704.55	9482
1706.75	12918	1706.75	13514	1706.75	30778	1706.75	27613	1706.75	37310	1706.75	32051	1706.75	19249	1706.75	13018	1706.75	17884	1706.75	26470	1706.75	9426
1708.94	12828	1708.94	13479	1708.94	30700	1708.94	27488	1708.94	37175	1708.94	31995	1708.94	19141	1708.94	12922	1708.94	17962	1708.94	26317	1708.94	9410
1711.13	12823	1711.13	13371	1711.13	30655	1711.13	27438	1711.13	37142	1711.13	31901	1711.13	19139	1711.13	12898	1711.13	17902	1711.13	26396	1711.13	9307
1713.33	12902	1713.33	13351	1713.33	30693	1713.33	27461	1713.33	37083	1713.33	31946	1713.33	19131	1713.33	12817	1713.33	17781	1713.33	26250	1713.33	9240
1715.52	12762	1715.52	13296	1715.52	30669	1715.52	27381	1715.52	37109	1715.52	31881	1715.52	19102	1715.52	12796	1715.52	17900	1715.52	26222	1715.52	9281
1717.71	12810	1717.71	13316	1717.71	30574	1717.71	27546	1717.71	37001	1717.71	31909	1717.71	19185	1717.71	12819	1717.71	17890	1717.71	26372	1717.71	9221
1719.9	12804	1719.9	13182	1719.9	30501	1719.9	27319	1719.9	36898	1719.9	31759	1719.9	19093	1719.9	12752	1719.9	17781	1719.9	26305	1719.9	9199
1722.09	12749	1722.09	13209	1722.09	30500	1722.09	27223	1722.09	37016	1722.09	31740	1722.09	19035	1722.09	12668	1722.09	17876	1722.09	26267	1722.09	9226
1724.28	12710	1724.28	13231	1724.28	30479	1724.28	27110	1724.28	36996	1724.28	31853	1724.28	19094	1724.28	12661	1724.28	17808	1724.28	26185	1724.28	9190
1726.47	12658	1726.47	13281	1726.47	30428	1726.47	27236	1726.47	37029	1726.47	31772	1726.47	19042	1726.47	12702	1726.47	17828	1726.47	26152	1726.47	9164
1728.66	12720	1728.66	13195	1728.66	30630	1728.66	27289	1728.66	36976	1728.66	31772	1728.66	19031	1728.66	12641	1728.66	17718	1728.66	26181	1728.66	9195
1730.84	12710	1730.84	13186	1730.84	30497	1730.84	28148	1730.84	37010	1730.84	31819	1730.84	19028	1730.84	12646	1730.84	17833	1730.84	26291	1730.84	9210
1733.03	12670	1733.03	13129	1733.03	30499	1733.03	27181	1733.03	36755	1733.03	31721	1733.03	19017	1733.03	12612	1733.03	17806	1733.03	26183	1733.03	9140
1735.22	12670	1735.22	13151	1735.22	30456	1735.22	27168	1735.22	36952	1735.22	31811	1735.22	19163	1735.22	12638	1735.22	17878	1735.22	26163	1735.22	9166
1737.4	12645	1737.4	13153	1737.4	30499	1737.4	27079	1737.4	36827	1737.4	31742	1737.4	19044	1737.4	12654	1737.4	17676	1737.4	26082	1737.4	9152
1739.59	12631	1739.59	13203	1739.59	30483	1739.59	27153	1739.59	36838	1739.59	31633	1739.59	19024	1739.59	12715	1739.59	17793	1739.59	26162	1739.59	9145
1741.78	12621	1741.78	13196	1741.78	30594	1741.78	27161	1741.78	36813	1741.78	31720	1741.78	18948	1741.78	12621	1741.78	17809	1741.78	26179	1741.78	9180
1743.96	12590	1743.96	13212	1743.96	30399	1743.96	27162	1743.96	36866	1743.96	31766	1743.96	19038	1743.96	12653	1743.96	17836	1743.96	26065	1743.96	9146
1746.14	12577	1746.14	13249	1746.14	30587	1746.14	27168	1746.14	36829	1746.14	31796	1746.14	18926	1746.14	12585	1746.14	17727	1746.14	26113	1746.14	9181
1748.33	12627	1748.33	13193	1748.33	30455	1748.33	27182	1748.33	36716	1748.33	31729	1748.33	19035	1748.33	12613	1748.33	17714	1748.33	26014	1748.33	9106
1750.51	12543	1750.51	13200	1750.51	30399	1750.51	27146	1750.51	36811	1750.51	31728	1750.51	19001	1750.51	12578	1750.51	17741	1750.51	26084	1750.51	9098
1752.69	12646	1752.69	13240	1752.69	30467	1752.69	27035	1752.69	36774	1752.69	31711	1752.69	18994	1752.69	12546	1752.69	17716	1752.69	25926	1752.69	9135
1754.87	12683	1754.87	13118	1754.87	30347	1754.87	27134	1754.87	36773	1754.87	31592	1754.87	18974	1754.87	12617	1754.87	17680	1754.87	26042	1754.87	9138
1757.06	12592	1757.06	13149	1757.06	30456	1757.06	27051	1757.06	36703	1757.06	31684	1757.06	18909	1757.06	12577	1757.06	17652	1757.06	26069	1757.06	9113
1759.24	12584	1759.24	13145	1759.24	30494	1759.24	27027	1759.24	36826	1759.24	31629	1759.24	18993	1759.24	12511	1759.24	17640	1759.24	25989	1759.24	9112
1761.42	12583	1761.42	13147	1761.42	30447	1761.42	27021	1761.42	36772	1761.42	31703	1761.42	18950	1761.42	12510	1761.42	17768	1761.42	25974	1761.42	9117
1763.6	12642	1763.6	13120	1763.6	30431	1763.6	27004	1763.6	36729	1763.6	31580	1763.6	18865	1763.6	12532	1763.6	17697	1763.6	25953	1763.6	9063
1765.77	12501	1765.77	13130	1765.77	30290	1765.77	26920	1765.77	36758	1765.77	31704	1765.77	18879	1765.77	12553	1765.77	17766	1765.77	26059	1765.77	9155
1767.95	12563	1767.95	13030	1767.95	30331	1767.95	26962	1767.95	36752	1767.95	31811	1767.95	18876	1767.95	12579	1767.95	17680	1767.95	25936	1767.95	9225
1770.13	12505	1770.13	14397	1770.13	30295	1770.13	26934	1770.13	36771	1770.13	31644	1770.13	18838	1770.13	12541	1770.13	17641	1770.13	25972	1770.13	9136
1772.31	12523	1772.31	13215	1772.31	30412	1772.31	26981	1772.31	36754	1772.31	31717	1772.31	18830	1772.31	12528	1772.31	17743	1772.31	26006	1772.31	9097
1774.48	12510	1774.48	13109	1774.48	30274	1774.48	27099	1774.48	36687	1774.48	31562	1774.48	18879	1774.48	12473	1774.48	17645	1774.48	25915	1774.48	9080
1776.66	12468	1776.66	12996	1776.66	30381	1776.66	27024	1776.66	36711	1776.66	31675	1776.66	18891	1776.66	12500	1776.66	17668	1776.66	25971	1776.66	9074
1778.84	12519	1778.84	13095	1778.84	30438	1778.84	26984	1778.84	36665	1778.84	31457	1778.84	18873	1778.84	12534	1778.84	17627	1778.84	25973	1778.84	9057
1781.01	12485	1781.01	13096	1781.01	30467	1781.01	27113	1781.01	36570	1781.01	31573	1781.01	18872	1781.01	12422	1781.01	17695	1781.01	25911	1781.01	9045
1783.19	12506	1783.19	13112	1783.19	30407	1783.19	27019	1783.19	36646	1783.19	31525	1783.19	18819	1783.19	12469	1783.19	17599	1783.19	25923	1783.19	9022
1785.36	12446	1785.36	13118	1785.36	30344	1785.36	26920	1785.36	36655	1785.36	31663	1785.36	18865	1785.36	12523	1785.36	17717	1785.36	25898	1785.36	9074
1787.53	12478	1787.53	13109	1787.53	30312	1787.53	26844	1787.53	36624	1787.53	31591	1787.53	18779	1787.53	12415	1787.53	17675	1787.53	25898	1787.53	9036
1789.71	12444	1789.71	13076	1789.71	30304	1789.71	26889	1789.71	36575	1789.71	31510	1789.71	18773	1789.71	12461	1789.71	17636	1789.71	25871	1789.71	9072
1791.88	12486	1791.88	13066	1791.88	30185	1791.88	26959	1791.88	36590	1791.88	31497	1791.88	18805	1791.88	12433	1791.88	17558	1791.88	25847	1791.88	9019
1794.05	12494	1794.05	13044	1794.05	30341	1794.05	26901	1794.05	36526	1794.05	31568	1794.05	18740	1794.05	12475	1794.05	17655	1794.05	25794	1794.05	9038
1796.22	12415	1796.22	12990	1796.22	30273	1796.22	26817	1796.22	36418	1796.22	31457	1796.22	18780	1796.22	12435	1796.22	17577	1796.22	25774	1796.22	9011
1798.39	12527	1798.39	13065	1798.39	30346	1798.39	26766	1798.39	36682	1798.39	31462	1798.39	18790	1798.39	12462	1798.39	17549	1798.39	25765	1798.39	9019
1800.56	12489	1800.56	13070	1800.56	30280	1800.56	26841	1800.56	36555	1800.56	31421	1800.56	18821	1800.56	12448	1800.56	17539	1800.56	25766	1800.56	8991

## Sheet: CVD
1		2		3		4		5		6		7		8		9
175.425	18083	175.425	15883	175.425	14142	175.425	14214	175.425	19198	175.425	16443	175.425	14968	175.425	12374	175.425	16141
178.028	18083	178.028	15883	178.028	14142	178.028	14214	178.028	19198	178.028	16443	178.028	14968	178.028	12374	178.028	16141
180.632	17928	180.632	15891	180.632	14168	180.632	14149	180.632	19219	180.632	16440	180.632	14939	180.632	12350	180.632	16133
183.234	17944	183.234	15847	183.234	14064	183.234	14118	183.234	19130	183.234	16359	183.234	14924	183.234	12349	183.234	16032
185.836	17926	185.836	15702	185.836	14016	185.836	14103	185.836	19088	185.836	16373	185.836	14896	185.836	12354	185.836	16053
188.436	17968	188.436	15797	188.436	14024	188.436	14036	188.436	19106	188.436	16322	188.436	14874	188.436	12271	188.436	16055
191.037	17876	191.037	15759	191.037	14072	191.037	14062	191.037	19152	191.037	16333	191.037	14968	191.037	12275	191.037	16007
193.636	17866	193.636	15758	193.636	14010	193.636	14057	193.636	19025	193.636	16380	193.636	14838	193.636	12384	193.636	15921
196.235	17878	196.235	15696	196.235	14047	196.235	13985	196.235	19040	196.235	16231	196.235	14853	196.235	12244	196.235	15994
198.833	17770	198.833	15644	198.833	14046	198.833	13978	198.833	19036	198.833	16285	198.833	14800	198.833	12266	198.833	15921
201.43	17765	201.43	15600	201.43	13923	201.43	13965	201.43	18856	201.43	16179	201.43	14767	201.43	12223	201.43	15836
204.026	17803	204.026	15550	204.026	13899	204.026	13943	204.026	18916	204.026	16295	204.026	14726	204.026	12243	204.026	15859
206.622	17728	206.622	15528	206.622	13905	206.622	13925	206.622	18859	206.622	16233	206.622	14695	206.622	12224	206.622	15863
209.217	17646	209.217	15496	209.217	13941	209.217	13881	209.217	18789	209.217	16203	209.217	14605	209.217	12253	209.217	15873
211.812	17783	211.812	15506	211.812	13982	211.812	13817	211.812	18802	211.812	16183	211.812	14644	211.812	12299	211.812	15850
214.405	17551	214.405	15501	214.405	13918	214.405	13885	214.405	18824	214.405	16194	214.405	14726	214.405	12202	214.405	15775
216.998	17562	216.998	15453	216.998	13921	216.998	13804	216.998	18672	216.998	16082	216.998	14623	216.998	12212	216.998	15753
219.59	17552	219.59	15510	219.59	13889	219.59	13807	219.59	18729	219.59	16083	219.59	14645	219.59	12211	219.59	15798
222.182	17620.:	222.182	15368	222.182	13848	222.182	13825	222.182	18666	222.182	16088	222.182	14542	222.182	12175	222.182	15746
224.773	17550	224.773	15320	224.773	13899	224.773	13886	224.773	18752	224.773	16077	224.773	14617	224.773	12146	224.773	15772
227.363	17577	227.363	15423	227.363	13902	227.363	13850	227.363	18767	227.363	16007	227.363	14608	227.363	12162	227.363	15745
229.952	17610	229.952	15387	229.952	13911	229.952	13812	229.952	18737	229.952	16083	229.952	14552	229.952	12214	229.952	15720
232.541	17551	232.541	15338	232.541	13894	232.541	13844	232.541	18676	232.541	16030	232.541	14577	232.541	12112	232.541	15751
235.128	17495	235.128	15370	235.128	13858	235.128	13759	235.128	18630	235.128	16030	235.128	14583	235.128	12159	235.128	15643
237.715	17655	237.715	15338	237.715	13869	237.715	13737	237.715	18616	237.715	16032	237.715	14511	237.715	12167	237.715	15596
240.302	17509	240.302	15288	240.302	13817	240.302	13718	240.302	18490	240.302	15979	240.302	14357	240.302	12115	240.302	15632
242.888	17501	242.888	15265	242.888	13810	242.888	13664	242.888	18562	242.888	15934	242.888	14387	242.888	12061	242.888	15576
245.473	17595	245.473	15084	245.473	13811	245.473	13684	245.473	18534	245.473	15912	245.473	14398	245.473	12090	245.473	15646
248.057	17555	248.057	15250	248.057	13808	248.057	13702	248.057	18451	248.057	16002	248.057	14389	248.057	12057	248.057	15639
250.64	17379	250.64	15214	250.64	13792	250.64	13608	250.64	18455	250.64	15838	250.64	14437	250.64	12010	250.64	15535
253.223	17461	253.223	15126	253.223	13748	253.223	13560	253.223	18361	253.223	15902	253.223	14338	253.223	12050	253.223	15437
255.805	17457	255.805	15046	255.805	13720	255.805	13580	255.805	18352	255.805	15836	255.805	14263	255.805	12052	255.805	15562
258.387	17467	258.387	15057	258.387	13773	258.387	13576	258.387	18297	258.387	15919	258.387	14260	258.387	12030	258.387	15452
260.967	17313	260.967	15037	260.967	13675	260.967	13564	260.967	18263	260.967	15836	260.967	14302	260.967	11983	260.967	15460
263.547	17417	263.547	15009	263.547	13733	263.547	13589	263.547	18310	263.547	15831	263.547	14478	263.547	12119	263.547	15576
266.126	17421	266.126	15074	266.126	13748	266.126	13456	266.126	18263	266.126	15757	266.126	14276	266.126	12011	266.126	15488
268.705	17377	268.705	15014	268.705	13603	268.705	13540	268.705	18303	268.705	15691	268.705	14255	268.705	12026	268.705	15420
271.283	17434	271.283	15027	271.283	13712	271.283	13531	271.283	18290	271.283	15808	271.283	14242	271.283	12032	271.283	15461
273.86	17378	273.86	15033	273.86	13664	273.86	13487	273.86	18237	273.86	15771	273.86	14252	273.86	11951	273.86	15423
276.436	17459	276.436	15040	276.436	13622	276.436	13458	276.436	18182	276.436	15749	276.436	14108	276.436	12009	276.436	15432
279.012	17343	279.012	14958	279.012	13716	279.012	13520	279.012	18314	279.012	15739	279.012	14204	279.012	12046	279.012	15509
281.587	17483	281.587	15024	281.587	13727	281.587	13506	281.587	18341	281.587	15693	281.587	14218	281.587	12082	281.587	15515
284.161	17531	284.161	14973	284.161	13704	284.161	13550	284.161	18216	284.161	15849	284.161	14184	284.161	12035	284.161	15537
286.734	17445	286.734	14929	286.734	13762	286.734	13555	286.734	18257	286.734	15780	286.734	14289	286.734	12035	286.734	15465
289.307	17531	289.307	14961	289.307	13702	289.307	13487	289.307	18298	289.307	15874	289.307	14186	289.307	12105	289.307	15527
291.879	17444	291.879	14966	291.879	13744	291.879	13570	291.879	18183	291.879	15822	291.879	14236	291.879	12059	291.879	15479
294.45	17424	294.45	15029	294.45	13725	294.45	13573	294.45	18184	294.45	15814	294.45	14253	294.45	12077	294.45	15471
297.021	17405	297.021	15011	297.021	13820	297.021	13593	297.021	18238	297.021	15847	297.021	14238	297.021	12076	297.021	15490
299.591	17538	299.591	14956	299.591	13701	299.591	13528	299.591	18183	299.591	15795	299.591	14198	299.591	12051	299.591	15431
302.16	17413	302.16	14971	302.16	13711	302.16	13490	302.16	18198	302.16	15771	302.16	14225	302.16	12057	302.16	15473
304.729	17458	304.729	14979	304.729	13736	304.729	13437	304.729	18098	304.729	15790	304.729	14189	304.729	12116	304.729	15490
307.296	17412	307.296	15071	307.296	13755	307.296	13503	307.296	18179	307.296	15818	307.296	14184	307.296	12088	307.296	15445
309.863	17519	309.863	14961	309.863	13802	309.863	13527	309.863	18250	309.863	15827	309.863	14170	309.863	12129	309.863	15495
312.43	17597	312.43	14914	312.43	13938	312.43	13574	312.43	18233	312.43	15795	312.43	14262	312.43	12152	312.43	15437
314.995	17576	314.995	15018	314.995	13803	314.995	13510	314.995	18220	314.995	15832	314.995	14162	314.995	12061	314.995	15476
317.56	17546	317.56	15035	317.56	13763	317.56	13579	317.56	18207	317.56	15750	317.56	14215	317.56	12064	317.56	15432
320.124	17513	320.124	15003	320.124	13805	320.124	13532	320.124	18184	320.124	15817	320.124	14219	320.124	12115	320.124	15512
322.688	17587	322.688	14966	322.688	13764	322.688	13505	322.688	18235	322.688	15809	322.688	14206	322.688	12142	322.688	15459
325.251	17545	325.251	14969	325.251	13730	325.251	13461	325.251	18189	325.251	15794	325.251	14100	325.251	12093	325.251	15488
327.813	17500	327.813	15020	327.813	13808	327.813	13532	327.813	18115	327.813	15873	327.813	14127	327.813	12039	327.813	15465
330.374	17449	330.374	14942	330.374	13677	330.374	13439	330.374	18125	330.374	15834	330.374	14087	330.374	12085	330.374	15443
332.935	17485	332.935	14971	332.935	13745	332.935	13429	332.935	18077	332.935	15714	332.935	14050	332.935	12085	332.935	15413
335.495	17558	335.495	14989	335.495	13728	335.495	13404	335.495	17987	335.495	15763	335.495	14093	335.495	12020	335.495	15428
338.054	17416	338.054	14905	338.054	13693	338.054	13433	338.054	18088	338.054	15856	338.054	14072	338.054	12114	338.054	15442
340.613	17412	340.613	14914	340.613	13730	340.613	13494	340.613	18044	340.613	15784	340.613	14132	340.613	12144	340.613	15443
343.17	17465	343.17	14948	343.17	13679	343.17	13461	343.17	18058	343.17	15823	343.17	14039	343.17	12133	343.17	15396
345.727	17402	345.727	14952	345.727	13655	345.727	13389	345.727	18050	345.727	15857	345.727	14118	345.727	12048	345.727	15480
348.284	17437	348.284	14944	348.284	13723	348.284	13394	348.284	18050	348.284	15746	348.284	14086	348.284	12088	348.284	15419
350.839	17402	350.839	14979	350.839	13669	350.839	13388	350.839	17999	350.839	15815	350.839	14109	350.839	12118	350.839	15338
353.394	17440	353.394	14915	353.394	13695	353.394	13365	353.394	18068	353.394	15725	353.394	14078	353.394	12041	353.394	15462
355.949	17397	355.949	14915	355.949	13714	355.949	13415	355.949	17897	355.949	15790	355.949	14026	355.949	11984	355.949	15395
358.502	17460	358.502	14816	358.502	13661	358.502	13365	358.502	17932	358.502	15682	358.502	14049	358.502	12025	358.502	15382
361.055	17326	361.055	14791	361.055	13668	361.055	13324	361.055	17923	361.055	15725	361.055	13951	361.055	12015	361.055	15334
363.607	17380	363.607	14815	363.607	13576	363.607	13328	363.607	17933	363.607	15663	363.607	13946	363.607	11975	363.607	15281
366.159	17415	366.159	14775	366.159	13606	366.159	13381	366.159	17811	366.159	15577	366.159	13922	366.159	11956	366.159	15240
368.709	17332	368.709	14813	368.709	13641	368.709	13354	368.709	17960	368.709	15595	368.709	13980	368.709	11977	368.709	15264
371.259	17258	371.259	14712	371.259	13530	371.259	13282	371.259	17862	371.259	15569	371.259	14000	371.259	11968	371.259	15177
373.809	17364	373.809	14760	373.809	13468	373.809	13300	373.809	17770	373.809	15510	373.809	13907	373.809	11988	373.809	15167
376.357	17280	376.357	14761	376.357	13640	376.357	13203	376.357	17812	376.357	15516	376.357	13903	376.357	11876	376.357	15226
378.905	17188	378.905	14632	378.905	13577	378.905	13259	378.905	17843	378.905	15569	378.905	13922	378.905	11963	378.905	15158
381.453	17257	381.453	14675	381.453	13496	381.453	13298	381.453	17701	381.453	15439	381.453	13830	381.453	11905	381.453	15132
383.999	17148	383.999	14616	383.999	13604	383.999	13277	383.999	17859	383.999	15439	383.999	13876	383.999	12011	383.999	15162
386.545	17177	386.545	14556	386.545	13577	386.545	13144	386.545	17738	386.545	15400	386.545	13872	386.545	11945	386.545	15111
389.09	17203	389.09	14591	389.09	13470	389.09	13277	389.09	17713	389.09	15400	389.09	13849	389.09	11854	389.09	15161
391.634	17266	391.634	14664	391.634	13532	391.634	13260	391.634	17693	391.634	15285	391.634	13835	391.634	11809	391.634	14992
394.178	17301	394.178	14537	394.178	13433	394.178	13228	394.178	17771	394.178	15371	394.178	13840	394.178	11869	394.178	15165
396.721	17204	396.721	14594	396.721	13479	396.721	13228	396.721	17720	396.721	15306	396.721	13892	396.721	11909	396.721	15073
399.263	17180	399.263	14648	399.263	13456	399.263	13206	399.263	17745	399.263	15271	399.263	13837	399.263	11857	399.263	15080
401.805	17213	401.805	14574	401.805	13471	401.805	13227	401.805	17772	401.805	15371	401.805	13811	401.805	11865	401.805	15089
404.346	17210	404.346	14589	404.346	13552	404.346	13173	404.346	17665	404.346	15340	404.346	13813	404.346	11878	404.346	15117
406.886	17182	406.886	14633	406.886	13497	406.886	13274	406.886	17738	406.886	15388	406.886	13969	406.886	11897	406.886	15066
409.425	17196	409.425	14594	409.425	13523	409.425	13221	409.425	17741	409.425	15388	409.425	13923	409.425	11877	409.425	15178
411.964	17198	411.964	14556	411.964	13499	411.964	13216	411.964	17709	411.964	15298	411.964	13924	411.964	11952	411.964	15113
414.502	17240	414.502	14599	414.502	13509	414.502	13258	414.502	17646	414.502	15387	414.502	13883	414.502	11914	414.502	15135
417.04	17147	417.04	14601	417.04	13490	417.04	13346	417.04	17738	417.04	15339	417.04	13890	417.04	11931	417.04	15109
419.576	17328	419.576	14650	419.576	13590	419.576	13249	419.576	17715	419.576	15358	419.576	13908	419.576	11928	419.576	15198
422.112	17351	422.112	14578	422.112	13556	422.112	13244	422.112	17800	422.112	15410	422.112	13879	422.112	11920	422.112	15078
424.648	17428	424.648	14669	424.648	13489	424.648	13264	424.648	17696	424.648	15407	424.648	13937	424.648	11940	424.648	15069
427.182	17421	427.182	14665	427.182	13518	427.182	13323	427.182	17768	427.182	15364	427.182	13950	427.182	11913	427.182	15166
429.716	17369	429.716	14658	429.716	13607	429.716	13260	429.716	17838	429.716	15402	429.716	13981	429.716	11931	429.716	15247
432.249	17481	432.249	14633	432.249	13547	432.249	13294	432.249	17818	432.249	15480	432.249	13856	432.249	11894	432.249	15204
434.782	17501	434.782	14598	434.782	13586	434.782	13249	434.782	17789	434.782	15385	434.782	14067	434.782	11920	434.782	15187
437.313	17658	437.313	14632	437.313	13576	437.313	13341	437.313	17721	437.313	15509	437.313	13988	437.313	11937	437.313	15054
439.844	17757	439.844	14601	439.844	13486	439.844	13244	439.844	17765	439.844	15358	439.844	13890	439.844	11870	439.844	15112
442.375	18035	442.375	14592	442.375	13511	442.375	13258	442.375	17780	442.375	15358	442.375	13908	442.375	11871	442.375	15111
444.905	18497	444.905	14499	444.905	13556	444.905	13300	444.905	17697	444.905	15414	444.905	13932	444.905	11865	444.905	15151
447.434	18734	447.434	14561	447.434	13554	447.434	13244	447.434	17543	447.434	15380	447.434	13790	447.434	11862	447.434	15111
449.962	19149	449.962	14585	449.962	13526	449.962	13259	449.962	17617	449.962	15324	449.962	13861	449.962	11830	449.962	15093
452.489	19409	452.489	14548	452.489	13419	452.489	13239	452.489	17623	452.489	15338	452.489	13799	452.489	11882	452.489	15128
455.016	19507	455.016	14470	455.016	13407	455.016	13134	455.016	17649	455.016	15287	455.016	13831	455.016	11833	455.016	15006
457.542	19596	457.542	14423	457.542	13484	457.542	13085	457.542	17572	457.542	15219	457.542	13821	457.542	11834	457.542	15046
460.068	19310	460.068	14471	460.068	13401	460.068	13244	460.068	17595	460.068	15279	460.068	13809	460.068	11815	460.068	15079
462.593	19046	462.593	14448	462.593	13446	462.593	13102	462.593	17483	462.593	15305	462.593	13875	462.593	11780	462.593	15026
465.117	18610	465.117	14416	465.117	13480	465.117	13185	465.117	17589	465.117	15217	465.117	13746	465.117	11872	465.117	15007
467.64	18088	467.64	14417	467.64	13486	467.64	13207	467.64	17510	467.64	15272	467.64	13833	467.64	11805	467.64	15079
470.163	17810	470.163	14576	470.163	13474	470.163	13232	470.163	17540	470.163	15276	470.163	13746	470.163	11839	470.163	15055
472.685	17590	472.685	14434	472.685	13381	472.685	13204	472.685	17472	472.685	15249	472.685	13749	472.685	11845	472.685	14997
475.206	17336	475.206	14451	475.206	13376	475.206	13129	475.206	17536	475.206	15286	475.206	13738	475.206	11839	475.206	15045
477.727	17322	477.727	14458	477.727	13476	477.727	13184	477.727	17611	477.727	15301	477.727	13810	477.727	11864	477.727	15068
480.247	17236	480.247	14448	480.247	13452	480.247	13158	480.247	17541	480.247	15237	480.247	13768	480.247	11884	480.247	14972
482.766	17238	482.766	14543	482.766	13533	482.766	13185	482.766	17593	482.766	15263	482.766	13832	482.766	11896	482.766	14996
485.285	17180	485.285	14480	485.285	13497	485.285	13196	485.285	17572	485.285	15362	485.285	13746	485.285	11825	485.285	15082
487.803	17274	487.803	14550	487.803	13508	487.803	13261	487.803	17540	487.803	15291	487.803	13750	487.803	11850	487.803	15092
490.32	17265	490.32	14601	490.32	13516	490.32	13109	490.32	17491	490.32	15289	490.32	13862	490.32	11852	490.32	14995
492.836	17193	492.836	14565	492.836	13529	492.836	13229	492.836	17522	492.836	15318	492.836	13805	492.836	11850.:	492.836	15078
495.352	17230	495.352	14528	495.352	13559	495.352	13198	495.352	17683	495.352	15248	495.352	13915	495.352	11947	495.352	15142
497.867	17229	497.867	14543	497.867	13537	497.867	13223	497.867	17715	497.867	15364	497.867	13812	497.867	11983	497.867	15109
500.382	17185	500.382	14526	500.382	13509	500.382	13226	500.382	17753	500.382	15370	500.382	13873	500.382	11995	500.382	15201
502.895	17290	502.895	14600	502.895	13523	502.895	13264	502.895	17684	502.895	15378	502.895	13825	502.895	11911	502.895	15252
505.408	17313	505.408	14603	505.408	13553	505.408	13279	505.408	17770	505.408	15431	505.408	13885	505.408	12026	505.408	15268
507.921	17363	507.921	14629	507.921	13616	507.921	13288	507.921	17749	507.921	15532	507.921	14026	507.921	12001	507.921	15224
510.432	17288	510.432	14696	510.432	13584	510.432	13338	510.432	17751	510.432	15414	510.432	13973	510.432	11990	510.432	15203
512.943	17280	512.943	14689	512.943	13630	512.943	13310	512.943	17759	512.943	15443	512.943	13951	512.943	11984	512.943	15301
515.454	17288	515.454	14759	515.454	13597	515.454	13329	515.454	17722	515.454	15531	515.454	13990	515.454	11955	515.454	15312
517.963	17397	517.963	14619	517.963	13579	517.963	13365	517.963	17865	517.963	15463	517.963	13982	517.963	11975	517.963	15296
520.472	17370	520.472	14686	520.472	13567	520.472	13390	520.472	17770	520.472	15434	520.472	14025	520.472	11956	520.472	15236
522.98	17334	522.98	14709	522.98	13546	522.98	13417	522.98	17640	522.98	15421	522.98	13952	522.98	12051	522.98	15252
525.488	17310	525.488	14687	525.488	13530	525.488	13563	525.488	17624	525.488	15317	525.488	13833	525.488	11961	525.488	15209
527.995	17249	527.995	14682	527.995	13498	527.995	13352	527.995	17707	527.995	15382	527.995	13836	527.995	11888	527.995	15197
530.501	17301	530.501	14655	530.501	13489	530.501	13280	530.501	17522	530.501	15401	530.501	13813	530.501	11827	530.501	15144
533.006	17265	533.006	14506	533.006	13477	533.006	13208	533.006	17513	533.006	15349	533.006	13904	533.006	11880	533.006	15065
535.511	17208	535.511	14590	535.511	13558	535.511	13229	535.511	17540	535.511	15261	535.511	13828	535.511	11925	535.511	15125
538.015	17179	538.015	14580	538.015	13415	538.015	13176	538.015	17587	538.015	15300	538.015	13844	538.015	11805	538.015	15094
540.518	17158	540.518	14426	540.518	13471	540.518	13228	540.518	17568	540.518	15296	540.518	13719	540.518	11898	540.518	15160
543.021	17129	543.021	14584	543.021	13380	543.021	13209	543.021	17460	543.021	15291	543.021	13752	543.021	11908	543.021	15000
545.523	17182	545.523	14505	545.523	13427	545.523	13207	545.523	17481	545.523	15290	545.523	13781	545.523	11858	545.523	15122
548.025	17098	548.025	14439	548.025	13486	548.025	13148	548.025	17450	548.025	15304	548.025	13808	548.025	11868	548.025	15107
550.525	17217	550.525	14478	550.525	13383	550.525	13086	550.525	17468	550.525	15241	550.525	13784	550.525	11880	550.525	15130
553.025	17111	553.025	14509	553.025	13427	553.025	13170	553.025	17519	553.025	15385	553.025	13824	553.025	11920	553.025	15062
555.524	17144	555.524	14527	555.524	13496	555.524	13229	555.524	17450	555.524	15296	555.524	13803	555.524	11848	555.524	14992
558.023	17074	558.023	14558	558.023	13437	558.023	13182	558.023	17535	558.023	15282	558.023	13714	558.023	11847	558.023	15087
560.521	17149	560.521	14543	560.521	13509	560.521	13152	560.521	17511	560.521	15229	560.521	13699	560.521	11923	560.521	15154
563.018	17110	563.018	14525	563.018	13405	563.018	13123	563.018	17416	563.018	15355	563.018	13793	563.018	11909	563.018	15118
565.515	17140	565.515	14513	565.515	13511	565.515	13139	565.515	17445	565.515	15353	565.515	13742	565.515	11882	565.515	15084
568.011	17140	568.011	14433	568.011	13497	568.011	13204	568.011	17442	568.011	15336	568.011	13773	568.011	11829	568.011	15055
570.506	17253	570.506	14530	570.506	13461	570.506	13180	570.506	17381	570.506	15279	570.506	13756	570.506	11920	570.506	15086
573	17086	573	14420	573	13511	573	13154	573	17447	573	15285	573	13805	573	11850.:	573	15088
575.494	17185	575.494	14434	575.494	13426	575.494	13157	575.494	17441	575.494	15290	575.494	13704	575.494	11924	575.494	15068
577.987	17134	577.987	14568	577.987	13506	577.987	13176	577.987	17501	577.987	15276	577.987	13709	577.987	11850.:	577.987	15046
580.48	17262	580.48	14537	580.48	13458	580.48	13242	580.48	17393	580.48	15377	580.48	13793	580.48	11938	580.48	15027
582.971	17171	582.971	14541	582.971	13483	582.971	13172	582.971	17437	582.971	15355	582.971	13752	582.971	11996	582.971	15098
585.462	17191	585.462	14532	585.462	13457	585.462	13166	585.462	17547	585.462	15299	585.462	13806	585.462	11935	585.462	15076
587.953	17147	587.953	14551	587.953	13492	587.953	13215	587.953	17564	587.953	15350	587.953	13797	587.953	11919	587.953	15163
590.443	17205	590.443	14623	590.443	13598	590.443	13247	590.443	17509	590.443	15401	590.443	13821	590.443	11997	590.443	15194
592.932	17211	592.932	14607	592.932	13504	592.932	13229	592.932	17547	592.932	15411	592.932	13818	592.932	12035	592.932	15153
595.42	17293	595.42	14602	595.42	13585	595.42	13292	595.42	17601	595.42	15373	595.42	13836	595.42	12013	595.42	15195
597.908	17268	597.908	14668	597.908	13581	597.908	13179	597.908	17563	597.908	15398	597.908	13798	597.908	12046	597.908	15241
600.395	17292	600.395	14644	600.395	13629	600.395	13237	600.395	17642	600.395	15407	600.395	13834	600.395	12028	600.395	15184
602.881	17357	602.881	14546	602.881	13549	602.881	13219	602.881	17599	602.881	15375	602.881	13862	602.881	11989	602.881	15221
605.367	17476	605.367	14629	605.367	13558	605.367	13274	605.367	17603	605.367	15363	605.367	13809	605.367	12002	605.367	15262
607.852	17581	607.852	14613	607.852	13551	607.852	13230	607.852	17536	607.852	15442	607.852	13804	607.852	12031	607.852	15310
610.336	17719	610.336	14593	610.336	13541	610.336	13247	610.336	17514	610.336	15467	610.336	13867	610.336	11973	610.336	15110
612.819	17925	612.819	14615	612.819	13578	612.819	13248	612.819	17513	612.819	15440	612.819	13887	612.819	12047	612.819	15268
615.302	17966	615.302	14616	615.302	13575	615.302	13189	615.302	17624	615.302	15363	615.302	13855	615.302	12066	615.302	15194
617.785	17994	617.785	14672	617.785	13611	617.785	13260	617.785	17667	617.785	15487	617.785	13906	617.785	12066	617.785	15286
620.266	18009	620.266	14632	620.266	13642	620.266	13306	620.266	17687	620.266	15528	620.266	13876	620.266	12033	620.266	15208
622.747	17904	622.747	14651	622.747	13550	622.747	13373	622.747	17572	622.747	15482	622.747	13822	622.747	12050	622.747	15271
625.227	17835	625.227	14632	625.227	13628	625.227	13261	625.227	17607	625.227	15506	625.227	13943	625.227	12079	625.227	15299
627.707	17737	627.707	14684	627.707	13907	627.707	13334	627.707	17659	627.707	15441	627.707	13930	627.707	12096	627.707	15278
630.186	17738	630.186	14659	630.186	14010	630.186	13250	630.186	17741	630.186	15571	630.186	13885	630.186	12055	630.186	15318
632.664	17731	632.664	14725	632.664	13697	632.664	13304	632.664	17675	632.664	15549	632.664	13866	632.664	12031	632.664	15335
635.141	17680	635.141	14708	635.141	13658	635.141	13343	635.141	17714	635.141	15537	635.141	13894	635.141	12060	635.141	15331
637.618	17772	637.618	14736	637.618	13713	637.618	13306	637.618	17659	637.618	15533	637.618	13908	637.618	12145	637.618	15417
640.094	17758	640.094	14774	640.094	15234	640.094	13358	640.094	17733	640.094	15579	640.094	13950	640.094	12131	640.094	15362
642.57	17741	642.57	14773	642.57	13647	642.57	13279	642.57	17716	642.57	15553	642.57	13900	642.57	12156	642.57	15410
645.045	17852	645.045	14738	645.045	13712	645.045	13369	645.045	17649	645.045	15551	645.045	13946	645.045	12177	645.045	15418
647.519	17826	647.519	14740	647.519	13735	647.519	13378	647.519	17757	647.519	15648	647.519	13939	647.519	12150	647.519	15455
649.992	17748	649.992	14710	649.992	13638	649.992	13292	649.992	17695	649.992	15528	649.992	13936	649.992	12099	649.992	15480
652.465	17575	652.465	14737	652.465	13615	652.465	13386	652.465	17703	652.465	15580	652.465	13937	652.465	12140	652.465	15336
654.937	17550	654.937	14777	654.937	13666	654.937	13302	654.937	17730	654.937	15611	654.937	13990	654.937	12092	654.937	15426
657.408	17573	657.408	14825	657.408	13641	657.408	13256	657.408	17696	657.408	15609	657.408	13886	657.408	12147	657.408	15429
659.879	17517	659.879	14746	659.879	13671	659.879	13265	659.879	17751	659.879	15636	659.879	13929	659.879	12109	659.879	15336
662.349	17494	662.349	14730	662.349	13614	662.349	13276	662.349	17767	662.349	15627	662.349	13987	662.349	12158	662.349	15504
664.819	17466	664.819	14783	664.819	13649	664.819	13267	664.819	17749	664.819	15612	664.819	13940	664.819	12211	664.819	15465
667.287	17464	667.287	14760	667.287	13730	667.287	13331	667.287	17786	667.287	15509	667.287	13937	667.287	12188	667.287	15489
669.756	17435	669.756	14774	669.756	13725	669.756	13357	669.756	17830	669.756	15620	669.756	13892	669.756	12201	669.756	15435
672.223	17466	672.223	14696	672.223	13639	672.223	13356	672.223	17717	672.223	15564	672.223	13942	672.223	12183	672.223	15432
674.69	17463	674.69	14716	674.69	13612	674.69	13354	674.69	17850	674.69	15582	674.69	13993	674.69	12204	674.69	15392
677.156	17447	677.156	14690	677.156	13699	677.156	13356	677.156	17816	677.156	15564	677.156	13951	677.156	12229	677.156	15421
679.621	17568	679.621	14776	679.621	13677	679.621	13375	679.621	17726	679.621	15675	679.621	13988	679.621	12188	679.621	15520
682.086	17557	682.086	14724	682.086	13600	682.086	13225	682.086	17740	682.086	15511	682.086	13934	682.086	12190	682.086	15423
684.55	17501	684.55	14754	684.55	13677	684.55	13240	684.55	17808	684.55	15535	684.55	13929	684.55	12197	684.55	15439
687.013	17566	687.013	14719	687.013	13602	687.013	13243	687.013	17750	687.013	15526	687.013	13934	687.013	12149	687.013	15371
689.476	17368	689.476	14719	689.476	13623	689.476	13166	689.476	17728	689.476	15550	689.476	13957	689.476	12205	689.476	15429
691.938	17514	691.938	14740	691.938	13708	691.938	13201	691.938	17770	691.938	15490	691.938	13973	691.938	12180	691.938	15585
694.399	17493	694.399	14717	694.399	13717	694.399	13263	694.399	18170	694.399	15557	694.399	13962	694.399	12222	694.399	15435
696.86	17509	696.86	14819	696.86	13704	696.86	13278	696.86	20739	696.86	15613	696.86	13928	696.86	12156	696.86	15456
699.32	17522	699.32	14794	699.32	13656	699.32	13282	699.32	17849	699.32	15638	699.32	13930	699.32	12269	699.32	15504
701.779	17548	701.779	14902	701.779	13758	701.779	13309	701.779	17846	701.779	15570	701.779	13991	701.779	12179	701.779	15554
704.238	17569	704.238	14784	704.238	13753	704.238	13262	704.238	17891	704.238	15596	704.238	13964	704.238	12223	704.238	15586
706.696	17572	706.696	14884	706.696	13748	706.696	13213	706.696	17819	706.696	15639	706.696	13948	706.696	12239	706.696	15522
709.153	17537	709.153	14897	709.153	13747	709.153	13330	709.153	17950	709.153	15634	709.153	13975	709.153	12284	709.153	15651
711.61	17639	711.61	14848	711.61	13717	711.61	13337	711.61	17925	711.61	15656	711.61	14160	711.61	12302	711.61	15584
714.066	17629	714.066	14848	714.066	13820	714.066	13319	714.066	17901	714.066	15556	714.066	14061	714.066	12209	714.066	15643
716.522	17641	716.522	14795	716.522	13693	716.522	13326	716.522	17953	716.522	15713	716.522	14056	716.522	12291	716.522	15660
718.976	17584	718.976	14946	718.976	13817	718.976	13374	718.976	17895	718.976	15578	718.976	14095	718.976	12304	718.976	15548
721.43	17617	721.43	14909	721.43	13754	721.43	13349	721.43	17986	721.43	15678	721.43	14179	721.43	12285	721.43	15710
723.884	17601	723.884	14819	723.884	13790	723.884	13299	723.884	18030	723.884	15694	723.884	14085	723.884	12308	723.884	15627
726.336	17649	726.336	14870	726.336	13703	726.336	13383	726.336	17993	726.336	15750	726.336	14102	726.336	12276	726.336	15681
728.788	17586	728.788	14870.:	728.788	13793	728.788	13410	728.788	17986	728.788	15654	728.788	14026	728.788	12274	728.788	15644
731.24	17734	731.24	14881	731.24	13728	731.24	13339	731.24	17894	731.24	15639	731.24	14149	731.24	12386	731.24	15625
733.69	17730	733.69	14953	733.69	13828	733.69	13426	733.69	18063	733.69	15741	733.69	14077	733.69	12313	733.69	15683
736.14	17674	736.14	15010	736.14	13825	736.14	13386	736.14	17989	736.14	15775	736.14	14126	736.14	12377	736.14	15781
738.59	17771	738.59	15007	738.59	13814	738.59	13474	738.59	18106	738.59	15832	738.59	14203	738.59	12379	738.59	15765
741.038	17774	741.038	14992	741.038	13807	741.038	13402	741.038	18003	741.038	15759	741.038	14171	741.038	12411	741.038	15744
743.486	17826	743.486	15072	743.486	13875	743.486	13426	743.486	18173	743.486	15816	743.486	14203	743.486	12496	743.486	15765
745.934	17813	745.934	15064	745.934	13847	745.934	13555	745.934	18203	745.934	15923	745.934	14243	745.934	12497	745.934	15868
748.381	17786	748.381	15067	748.381	13854	748.381	13494	748.381	18181	748.381	15974	748.381	14205	748.381	12505	748.381	15880
750.827	17839	750.827	15156	750.827	14003	750.827	13492	750.827	18252	750.827	15944	750.827	14202	750.827	12566	750.827	15873
753.272	17905	753.272	15151	753.272	13845	753.272	13436	753.272	18148	753.272	15897	753.272	14244	753.272	12505	753.272	15959
755.717	17882	755.717	15060	755.717	13951	755.717	13513	755.717	18215	755.717	15830	755.717	14350.:	755.717	12489	755.717	15895
758.161	17940	758.161	15010	758.161	13961	758.161	13523	758.161	18262	758.161	15955	758.161	14238	758.161	12401	758.161	15919
760.604	17943	760.604	15050	760.604	13918	760.604	13434	760.604	18223	760.604	15928	760.604	14235	760.604	12454	760.604	15870
763.047	17874	763.047	15022	763.047	13935	763.047	13507	763.047	18194	763.047	15910	763.047	14168	763.047	12489	763.047	15840
765.489	17870	765.489	15082	765.489	13903	765.489	13479	765.489	18168	765.489	15878	765.489	14119	765.489	12399	765.489	15786
767.93	17817	767.93	15000	767.93	13875	767.93	13521	767.93	18221	767.93	15849	767.93	14092	767.93	12431	767.93	15803
770.371	17940	770.371	15058	770.371	13921	770.371	13473	770.371	18505	770.371	15867	770.371	14208	770.371	12415	770.371	15872
772.811	17905	772.811	14991	772.811	13920	772.811	13471	772.811	18141	772.811	15768	772.811	14199	772.811	12452	772.811	15857
775.251	17858	775.251	14950	775.251	13864	775.251	13420	775.251	18118	775.251	15794	775.251	14169	775.251	12494	775.251	15813
777.689	17919	777.689	14927	777.689	13904	777.689	13477	777.689	18166	777.689	15856	777.689	14156	777.689	12469	777.689	15826
780.127	17877	780.127	15038	780.127	13934	780.127	13539	780.127	18160	780.127	15842	780.127	14221	780.127	12520	780.127	15805
782.565	17906	782.565	14917	782.565	14024	782.565	13507	782.565	18240	782.565	15900	782.565	14278	782.565	12493	782.565	15821
785.002	18052	785.002	14986	785.002	13943	785.002	13484	785.002	18214	785.002	15851	785.002	14230	785.002	12445	785.002	15901
787.438	18000	787.438	15114	787.438	14011	787.438	13450	787.438	18203	787.438	15962	787.438	14229	787.438	12546	787.438	15809
789.873	17968	789.873	15003	789.873	13973	789.873	13485	789.873	18310	789.873	15904	789.873	14264	789.873	12497	789.873	15862
792.308	18027	792.308	15106	792.308	13970	792.308	13582	792.308	18245	792.308	15948	792.308	14341	792.308	12549	792.308	15983
794.742	18042	794.742	15127	794.742	14032	794.742	13611	794.742	18360	794.742	15939	794.742	14337	794.742	12567	794.742	16044
797.176	18101	797.176	15203	797.176	14095	797.176	13584	797.176	18394	797.176	15958	797.176	14378	797.176	12604	797.176	15976
799.609	18057	799.609	15185	799.609	14034	799.609	13645	799.609	18501	799.609	16083	799.609	14391	799.609	12662	799.609	15983
802.041	18099	802.041	15260	802.041	14048	802.041	13676	802.041	18386	802.041	16076	802.041	14452	802.041	12622	802.041	16053
804.472	18169	804.472	15318	804.472	14137	804.472	13706	804.472	18432	804.472	16094	804.472	14426	804.472	12650	804.472	16184
806.903	18192	806.903	15198	806.903	14108	806.903	13671	806.903	18507	806.903	16099	806.903	14444	806.903	12611	806.903	16062
809.333	18257	809.333	15315	809.333	14120	809.333	13680	809.333	18474	809.333	16072	809.333	14505	809.333	12725	809.333	16176
811.763	18257	811.763	15274	811.763	14223	811.763	13645	811.763	18551	811.763	16215	811.763	14499	811.763	12708	811.763	16286
814.192	18279	814.192	15429	814.192	14267	814.192	13742	814.192	18686	814.192	16170	814.192	14594	814.192	12759	814.192	16305
816.62	18311	816.62	15445	816.62	14256	816.62	13806	816.62	18726	816.62	16229	816.62	14622	816.62	12783	816.62	16376
819.048	18339	819.048	15558	819.048	14318	819.048	13923	819.048	18802	819.048	16422	819.048	14628	819.048	12831	819.048	16413
821.475	18536	821.475	15495	821.475	14288	821.475	13952	821.475	18857	821.475	16385	821.475	14694	821.475	12804	821.475	16443
823.901	18407	823.901	15692	823.901	14395	823.901	13883	823.901	18975	823.901	16378	823.901	14747	823.901	12898	823.901	16548
826.326	18547	826.326	15688	826.326	14422	826.326	14109	826.326	19026	826.326	16495	826.326	14821	826.326	12955	826.326	16582
828.751	18659	828.751	15720	828.751	14423	828.751	14107	828.751	19138	828.751	16588	828.751	14919	828.751	12953	828.751	16613
831.176	18718	831.176	15804	831.176	14423	831.176	13993	831.176	19092	831.176	16568	831.176	14875	831.176	13024	831.176	16690
833.599	18758	833.599	15787	833.599	14535	833.599	14045	833.599	19108	833.599	16631	833.599	14861	833.599	13041	833.599	16724
836.022	18665	836.022	15818	836.022	14560	836.022	14097	836.022	19164	836.022	16649	836.022	15001	836.022	13018	836.022	16761
838.445	18677	838.445	15806	838.445	14575	838.445	14093	838.445	19139	838.445	16720	838.445	14971	838.445	13052	838.445	16769
840.866	18845	840.866	15890	840.866	14582	840.866	14186	840.866	19232	840.866	16765	840.866	14981	840.866	13089	840.866	16789
843.287	18823	843.287	16034	843.287	14618	843.287	14174	843.287	19314	843.287	16856	843.287	15044	843.287	13164	843.287	16876
845.708	18905	845.708	16019	845.708	14630	845.708	14262	845.708	19430	845.708	16868	845.708	15133	845.708	13208	845.708	16852
848.128	18923	848.128	16145	848.128	14767	848.128	14312	848.128	19577	848.128	16890	848.128	15142	848.128	13102	848.128	16981
850.547	19057	850.547	16146	850.547	14734	850.547	14309	850.547	19568	850.547	16927	850.547	15284	850.547	13253	850.547	17046
852.965	19044	852.965	16178	852.965	14827	852.965	14419	852.965	19599	852.965	17127	852.965	15238	852.965	13301	852.965	17119
855.383	19074	855.383	16209	855.383	14695	855.383	14437	855.383	19691	855.383	17054	855.383	15286	855.383	13317	855.383	17109
857.8	19201	857.8	16171	857.8	14825	857.8	14537	857.8	19672	857.8	17149	857.8	15360	857.8	13333	857.8	17169
860.216	19127	860.216	16297	860.216	14892	860.216	14530	860.216	19706	860.216	17123	860.216	15318	860.216	13351	860.216	17180
862.632	19120.:	862.632	16251	862.632	14997	862.632	14392	862.632	19800	862.632	17183	862.632	15360	862.632	13326	862.632	17287
865.047	19171	865.047	16388	865.047	14859	865.047	14522	865.047	19797	865.047	17148	865.047	15363	865.047	13375	865.047	17141
867.462	19299	867.462	16364	867.462	14991	867.462	14460	867.462	19800	867.462	17309	867.462	15500	867.462	13460	867.462	17180
869.876	19216	869.876	16377	869.876	15048	869.876	14513	869.876	19868	869.876	17263	869.876	15489	869.876	13420	869.876	17345
872.289	19353	872.289	16390	872.289	14971	872.289	14615	872.289	19946	872.289	17241	872.289	15537	872.289	13490	872.289	17444
874.702	19360	874.702	16548	874.702	15083	874.702	14577	874.702	20050	874.702	17360	874.702	15567	874.702	13557	874.702	17454
877.114	19488	877.114	16516	877.114	15127	877.114	14680	877.114	20005	877.114	17394	877.114	15623	877.114	13558	877.114	17444
879.525	19400	879.525	16517	879.525	15077	879.525	14697	879.525	20109	879.525	17338	879.525	15613	879.525	13588	879.525	17442
881.935	19404	881.935	16452	881.935	15156	881.935	14610	881.935	20009	881.935	17362	881.935	15596	881.935	13494	881.935	17388
884.345	19367	884.345	16429	884.345	15106	884.345	14663	884.345	19962	884.345	17351	884.345	15571	884.345	13582	884.345	17389
886.755	19445	886.755	16517	886.755	15112	886.755	14668	886.755	20022	886.755	17329	886.755	15492	886.755	13531	886.755	17423
889.163	19319	889.163	16463	889.163	15039	889.163	14695	889.163	19958	889.163	17263	889.163	15607	889.163	13500	889.163	17424
891.572	19500	891.572	16455	891.572	14971	891.572	14670	891.572	19948	891.572	17279	891.572	15468	891.572	13526	891.572	17377
893.979	19503	893.979	16481	893.979	15104	893.979	14628	893.979	19928	893.979	17355	893.979	15538	893.979	13520	893.979	17361
896.386	19662	896.386	16431	896.386	15072	896.386	14655	896.386	19980	896.386	17359	896.386	15489	896.386	13477	896.386	17401
898.792	19692	898.792	16420	898.792	15028	898.792	14625	898.792	20069	898.792	17330	898.792	15498	898.792	13524	898.792	17444
901.197	19526	901.197	16443	901.197	15036	901.197	14714	901.197	19980	901.197	17277	901.197	15615	901.197	13531	901.197	17428
903.602	19429	903.602	16508	903.602	15116	903.602	14686	903.602	20110	903.602	17291	903.602	15507	903.602	13539	903.602	17407
906.006	19476	906.006	16539	906.006	15119	906.006	14681	906.006	20030	906.006	17359	906.006	15561	906.006	13565	906.006	17447
908.41	19581	908.41	16428	908.41	15135	908.41	14694	908.41	20147	908.41	17500	908.41	15605	908.41	13617	908.41	17493
910.813	19574	910.813	16561	910.813	15202	910.813	14674	910.813	20129	910.813	17413	910.813	15642	910.813	13574	910.813	17456
913.215	19532	913.215	16588	913.215	15108	913.215	14703	913.215	20202	913.215	17487	913.215	15738	913.215	13613	913.215	17486
915.616	19626	915.616	16587	915.616	15232	915.616	14833	915.616	20182	915.616	17580	915.616	15734	915.616	13718	915.616	17544
918.017	19719	918.017	16648	918.017	15154	918.017	14858	918.017	20286	918.017	17565	918.017	15687	918.017	13687	918.017	17711
920.418	19692	920.418	16750	920.418	15179	920.418	14800	920.418	20342	920.418	17701	920.418	15760	920.418	13758	920.418	17642
922.817	19705	922.817	16743	922.817	15240	922.817	14840	922.817	20392	922.817	17623	922.817	15793	922.817	13837	922.817	17856
925.216	20371	925.216	16761	925.216	15206	925.216	14802	925.216	20222	925.216	17492	925.216	15771	925.216	14135	925.216	17710
927.614	20070	927.614	16843	927.614	15268	927.614	14982	927.614	20397	927.614	17672	927.614	15851	927.614	13849	927.614	17824
930.012	19898	930.012	16923	930.012	15402	930.012	14939	930.012	20578	930.012	17729	930.012	15942	930.012	13895	930.012	17923
932.409	19874	932.409	16925	932.409	15434	932.409	15031	932.409	20551	932.409	17784	932.409	15971	932.409	13908	932.409	17972
934.806	20013	934.806	17056	934.806	15475	934.806	15084	934.806	20648	934.806	17864	934.806	16037	934.806	13868	934.806	18003
937.201	20077	937.201	17073	937.201	15553	937.201	15165	937.201	20709	937.201	17941	937.201	16089	937.201	14001	937.201	18201
939.597	20185	939.597	17182	939.597	15539	939.597	15154	939.597	20900	939.597	18054	939.597	16321	939.597	14074	939.597	18281
941.991	20450	941.991	17269	941.991	15757	941.991	15392	941.991	21119	941.991	18183	941.991	16274	941.991	14233	941.991	18380
944.385	20445	944.385	17415	944.385	15767	944.385	15359	944.385	21285	944.385	18327	944.385	16432	944.385	14209	944.385	18513
946.778	20655	946.778	17532	946.778	15919	946.778	15607	946.778	21393	946.778	18516	946.778	16586	946.778	14346	946.778	18669
949.171	20817	949.171	17710	949.171	16114	949.171	15807	949.171	21573	949.171	18568	949.171	16713	949.171	14600	949.171	18778
951.563	20993	951.563	17811	951.563	16167	951.563	15842	951.563	21723	951.563	18794	951.563	16800	951.563	14590	951.563	18963
953.954	21060	953.954	17871	953.954	16228	953.954	15822	953.954	21909	953.954	18824	953.954	16880	953.954	14650	953.954	19056
956.345	21214	956.345	17943	956.345	16273	956.345	15796	956.345	21996	956.345	18902	956.345	16994	956.345	14667	956.345	19050
958.735	21144	958.735	18042	958.735	16312	958.735	15919	958.735	21942	958.735	18951	958.735	17022	958.735	14693	958.735	19198
961.124	21157	961.124	17992	961.124	16325	961.124	15859	961.124	22139	961.124	18970	961.124	17013	961.124	14685	961.124	19042
963.513	21225	963.513	18033	963.513	16292	963.513	15863	963.513	22593	963.513	18847	963.513	16968	963.513	14625	963.513	19068
965.901	21322	965.901	17961	965.901	16268	965.901	15816	965.901	21841	965.901	18867	965.901	16938	965.901	14631	965.901	19013
968.288	21190	968.288	17783	968.288	16255	968.288	15802	968.288	21817	968.288	18705	968.288	16762	968.288	14564	968.288	18918
970.675	21290	970.675	17704	970.675	16201	970.675	15747	970.675	21748	970.675	18677	970.675	16785	970.675	14500	970.675	18912
973.061	21512	973.061	17698	973.061	16148	973.061	15608	973.061	21611	973.061	18644	973.061	16643	973.061	14541	973.061	18741
975.447	21999	975.447	17657	975.447	16109	975.447	15639	975.447	21594	975.447	18622	975.447	16671	975.447	14479	975.447	18748
977.832	23748	977.832	17706	977.832	16136	977.832	15608	977.832	21619	977.832	18626	977.832	16785	977.832	14565	977.832	18759
980.216	26519	980.216	17718	980.216	16156	980.216	15678	980.216	21725	980.216	18744	980.216	16705	980.216	14692	980.216	18884
982.599	29203	982.599	17823	982.599	16201	982.599	15695	982.599	21791	982.599	18826	982.599	16862	982.599	14651	982.599	18982
984.982	31119	984.982	17968	984.982	16314	984.982	15774	984.982	22048	984.982	18929	984.982	16991	984.982	14823	984.982	19066
987.365	31754	987.365	18132	987.365	16558	987.365	16066	987.365	22346	987.365	19122	987.365	17231	987.365	14900	987.365	19286
989.746	31355	989.746	18479	989.746	16827	989.746	16277	989.746	22630	989.746	19437	989.746	17514	989.746	15136	989.746	19730
992.127	29701	992.127	18834	992.127	17003	992.127	16495	992.127	23168	992.127	19857	992.127	17855	992.127	15453	992.127	20189
994.508	27855	994.508	19293	994.508	17473	994.508	17024	994.508	23937	994.508	20405	994.508	18307	994.508	15773	994.508	20752
996.888	26393	996.888	20022	996.888	17938	996.888	17461	996.888	24626	996.888	21003	996.888	18958	996.888	16275	996.888	21330
999.267	25337	999.267	20529	999.267	18211	999.267	17986	999.267	25263	999.267	21616	999.267	19373	999.267	16609	999.267	21953
1001.65	24906	1001.65	20902	1001.65	18640	1001.65	18299	1001.65	25754	1001.65	21940	1001.65	19813	1001.65	16765	1001.65	22355
1004.02	24848	1004.02	21123	1004.02	18913	1004.02	18415	1004.02	25893	1004.02	22075	1004.02	19859	1004.02	16994	1004.02	22393
1006.4	24546	1006.4	20986	1006.4	18781	1006.4	18383	1006.4	25814	1006.4	21979	1006.4	19772	1006.4	16874	1006.4	22237
1008.78	24252	1008.78	20768	1008.78	18639	1008.78	18113	1008.78	25463	1008.78	21742	1008.78	19531	1008.78	16681	1008.78	21901
1011.15	23824	1011.15	20412	1011.15	18355	1011.15	17780	1011.15	24917	1011.15	21272	1011.15	19146	1011.15	16334	1011.15	21375
1013.53	23254	1013.53	19828	1013.53	17915	1013.53	17333	1013.53	24281	1013.53	20751	1013.53	18576	1013.53	16058	1013.53	20925
1015.9	22884	1015.9	19491	1015.9	17673	1015.9	17025	1015.9	23745	1015.9	20284	1015.9	18273	1015.9	15670	1015.9	20530
1018.28	22405	1018.28	19107	1018.28	17340	1018.28	16759	1018.28	23303	1018.28	19956	1018.28	17882	1018.28	15440	1018.28	20210
1020.65	22199	1020.65	18689	1020.65	17073	1020.65	16534	1020.65	22888	1020.65	19759	1020.65	17548	1020.65	15290	1020.65	19931
1023.02	21925	1023.02	18569	1023.02	16910	1023.02	16385	1023.02	22734	1023.02	19586	1023.02	17594	1023.02	15176	1023.02	19662
1025.4	21761	1025.4	18349	1025.4	16888	1025.4	16206	1025.4	22594	1025.4	19424	1025.4	17405	1025.4	15063	1025.4	19567
1027.77	21552	1027.77	18343	1027.77	16679	1027.77	16168	1027.77	22465	1027.77	19311	1027.77	17357	1027.77	14992	1027.77	19439
1030.14	21518	1030.14	18187	1030.14	16696	1030.14	16103	1030.14	22264	1030.14	19266	1030.14	17257	1030.14	15030	1030.14	19351
1032.51	21506	1032.51	18120	1032.51	16542	1032.51	16101	1032.51	22200	1032.51	19127	1032.51	17099	1032.51	14968	1032.51	19327
1034.88	21312	1034.88	18099	1034.88	16456	1034.88	15960	1034.88	22023	1034.88	19045	1034.88	17082	1034.88	14792	1034.88	19292
1037.25	21343	1037.25	18060	1037.25	16407	1037.25	15963	1037.25	21994	1037.25	18989	1037.25	16965	1037.25	14783	1037.25	19104
1039.62	21180	1039.62	17929	1039.62	16322	1039.62	15875	1039.62	21937	1039.62	19003	1039.62	16995	1039.62	14776	1039.62	19111
1041.98	21114	1041.98	17955	1041.98	16305	1041.98	15865	1041.98	21946	1041.98	18889	1041.98	16949	1041.98	14746	1041.98	19131
1044.35	21139	1044.35	17937	1044.35	16337	1044.35	15807	1044.35	21914	1044.35	18862	1044.35	16830	1044.35	14609	1044.35	19077
1046.72	21098	1046.72	17903	1046.72	16341	1046.72	15759	1046.72	21878	1046.72	18936	1046.72	16853	1046.72	14700	1046.72	19019
1049.08	21157	1049.08	17811	1049.08	16362	1049.08	15924	1049.08	21900	1049.08	18933	1049.08	16927	1049.08	14707	1049.08	19002
1051.45	21177	1051.45	17872	1051.45	16437	1051.45	15791	1051.45	21861	1051.45	18901	1051.45	16868	1051.45	14778	1051.45	19085
1053.81	21256	1053.81	17863	1053.81	16324	1053.81	15831	1053.81	21949	1053.81	18913	1053.81	16956	1053.81	14668	1053.81	19113
1056.18	21184	1056.18	17843	1056.18	16293	1056.18	15865	1056.18	21975	1056.18	18876	1056.18	16930	1056.18	14746	1056.18	19117
1058.54	21225	1058.54	17905	1058.54	16375	1058.54	15885	1058.54	21881	1058.54	18870	1058.54	16935	1058.54	14703	1058.54	19135
1060.9	21225	1060.9	17959	1060.9	16357	1060.9	15825	1060.9	22021	1060.9	18875	1060.9	16997	1060.9	14749	1060.9	19131
1063.26	21193	1063.26	17917	1063.26	16475	1063.26	15859	1063.26	21905	1063.26	18974	1063.26	16978	1063.26	14739	1063.26	19168
1065.63	21222	1065.63	17910	1065.63	16507	1065.63	15895	1065.63	21938	1065.63	18962	1065.63	16995	1065.63	14794	1065.63	19212
1067.99	21314	1067.99	17966	1067.99	16444	1067.99	15892	1067.99	22054	1067.99	18963	1067.99	16983	1067.99	14768	1067.99	19198
1070.35	21387	1070.35	18004	1070.35	16476	1070.35	15884	1070.35	22132	1070.35	19079	1070.35	17110	1070.35	14792	1070.35	19192
1072.71	21430	1072.71	18014	1072.71	16549	1072.71	15952	1072.71	22052	1072.71	19023	1072.71	17058	1072.71	14911	1072.71	19283
1075.07	21566	1075.07	18094	1075.07	16493	1075.07	16088	1075.07	22196	1075.07	19129	1075.07	17176	1075.07	14831	1075.07	19353
1077.42	21560	1077.42	18196	1077.42	16519	1077.42	16009	1077.42	22526	1077.42	19134	1077.42	18078	1077.42	14884	1077.42	19366
1079.78	21580	1079.78	18076	1079.78	16638	1079.78	15937	1079.78	22239	1079.78	19227	1079.78	18272	1079.78	15001	1079.78	19339
1082.14	21547	1082.14	18159	1082.14	16581	1082.14	16108	1082.14	22274	1082.14	19198	1082.14	17220	1082.14	15013	1082.14	19404
1084.49	21652	1084.49	18244	1084.49	16613	1084.49	16127	1084.49	22265	1084.49	19196	1084.49	17221	1084.49	14849	1084.49	19399
1086.85	21733	1086.85	18234	1086.85	16690	1086.85	16156	1086.85	22292	1086.85	19299	1086.85	17265	1086.85	15008	1086.85	19364
1089.21	21624	1089.21	18158	1089.21	16716	1089.21	16144	1089.21	22338	1089.21	19287	1089.21	17324	1089.21	15014	1089.21	19636
1091.56	21628	1091.56	18244	1091.56	16723	1091.56	16240	1091.56	22359	1091.56	19306	1091.56	17290	1091.56	14996	1091.56	19660
1093.91	21640	1093.91	18302	1093.91	16746	1093.91	16092	1093.91	22344	1093.91	19310	1093.91	17342	1093.91	15168	1093.91	19445
1096.27	21815	1096.27	18343	1096.27	16745	1096.27	16208	1096.27	22508	1096.27	19373	1096.27	17261	1096.27	15178	1096.27	19530
1098.62	21895	1098.62	18375	1098.62	16775	1098.62	16298	1098.62	22570	1098.62	19442	1098.62	17324	1098.62	15204	1098.62	19761
1100.97	21988	1100.97	18430	1100.97	16762	1100.97	16287	1100.97	22762	1100.97	19422	1100.97	17570	1100.97	15110	1100.97	19644
1103.32	22008	1103.32	18479	1103.32	16898	1103.32	16383	1103.32	22733	1103.32	19594	1103.32	17523	1103.32	15281	1103.32	19785
1105.67	22088	1105.67	18520	1105.67	16929	1105.67	16434	1105.67	22845	1105.67	19574	1105.67	17661	1105.67	15341	1105.67	19907
1108.02	22281	1108.02	18616	1108.02	17060	1108.02	16472	1108.02	23014	1108.02	19739	1108.02	17662	1108.02	15401	1108.02	19965
1110.37	22341	1110.37	18667	1110.37	17029	1110.37	16597	1110.37	23044	1110.37	19785	1110.37	17767	1110.37	15299	1110.37	19995
1112.72	22337	1112.72	18854	1112.72	17239	1112.72	16591	1112.72	23155	1112.72	19866	1112.72	17789	1112.72	15499	1112.72	20240
1115.07	22534	1115.07	18975	1115.07	17258	1115.07	16731	1115.07	23370	1115.07	20126	1115.07	17948	1115.07	15598	1115.07	20257
1117.42	22687	1117.42	19177	1117.42	17463	1117.42	16906	1117.42	23534	1117.42	20293	1117.42	18154	1117.42	15751	1117.42	20485
1119.77	22804	1119.77	19160	1119.77	17472	1119.77	17003	1119.77	23696	1119.77	20253	1119.77	18280	1119.77	15919	1119.77	20625
1122.11	23016	1122.11	19474	1122.11	17713	1122.11	17173	1122.11	23981	1122.11	20549	1122.11	18519	1122.11	16018	1122.11	20841
1124.46	23288	1124.46	19600	1124.46	17869	1124.46	17279	1124.46	24183	1124.46	20836	1124.46	18619	1124.46	16169	1124.46	21127
1126.8	23552	1126.8	19849	1126.8	18090	1126.8	17500	1126.8	24555	1126.8	21036	1126.8	18852	1126.8	16344	1126.8	21366
1129.15	23843	1129.15	20169	1129.15	18294	1129.15	17737	1129.15	24823	1129.15	21291	1129.15	19040	1129.15	16520	1129.15	21624
1131.49	24247	1131.49	20364	1131.49	18519	1131.49	17973	1131.49	25175	1131.49	21509	1131.49	19349	1131.49	16689	1131.49	21814
1133.84	24633	1133.84	20659	1133.84	18722	1133.84	18145	1133.84	25509	1133.84	21859	1133.84	19661	1133.84	17042	1133.84	22291
1136.18	25204	1136.18	20959	1136.18	19085	1136.18	18507	1136.18	26101	1136.18	22339	1136.18	20038	1136.18	17294	1136.18	22741
1138.52	25971	1138.52	21517	1138.52	19524	1138.52	18881	1138.52	26803	1138.52	22742	1138.52	20641	1138.52	17658	1138.52	23257
1140.86	26833	1140.86	22133	1140.86	19957	1140.86	19491	1140.86	27695	1140.86	23539	1140.86	21337	1140.86	18274	1140.86	24057
1143.2	27904	1143.2	23160	1143.2	20900	1143.2	20236	1143.2	29005	1143.2	24443	1143.2	22118	1143.2	19005	1143.2	25130
1145.54	29087	1145.54	24188	1145.54	21773	1145.54	21237	1145.54	30542	1145.54	25734	1145.54	23208	1145.54	19864	1145.54	26404
1147.88	30416	1147.88	25564	1147.88	22969	1147.88	22233	1147.88	32267	1147.88	26911	1147.88	24550	1147.88	20917	1147.88	27831
1150.22	31918	1150.22	26866	1150.22	23928	1150.22	23386	1150.22	33839	1150.22	28494	1150.22	25811	1150.22	21849	1150.22	29247
1152.56	32852	1152.56	28085	1152.56	24994	1152.56	24320	1152.56	35216	1152.56	29564	1152.56	26776	1152.56	22619	1152.56	30406
1154.9	33458	1154.9	28712	1154.9	25625	1154.9	24808	1154.9	35937	1154.9	30302	1154.9	27260	1154.9	22974	1154.9	30841
1157.23	33315	1157.23	28798	1157.23	25619	1157.23	24917	1157.23	35900	1157.23	30264	1157.23	27298	1157.23	22862	1157.23	30654
1159.57	32796	1159.57	28231	1159.57	25113	1159.57	24394	1159.57	35044	1159.57	29541	1159.57	26747	1159.57	22358	1159.57	29955
1161.91	31540	1161.91	27159	1161.91	24204	1161.91	23523	1161.91	33879	1161.91	28489	1161.91	25585	1161.91	21455	1161.91	28618
1164.24	30067	1164.24	25833	1164.24	23217	1164.24	22388	1164.24	32019	1164.24	27023	1164.24	24293	1164.24	20536	1164.24	27161
1166.58	28309	1166.58	24408	1166.58	21927	1166.58	21139	1166.58	30345	1166.58	25473	1166.58	22889	1166.58	19452	1166.58	25527
1168.91	27100	1168.91	23064	1168.91	20782	1168.91	20132	1168.91	28703	1168.91	24082	1168.91	21631	1168.91	18454	1168.91	24290
1171.24	25827	1171.24	22097	1171.24	19980	1171.24	19253	1171.24	27407	1171.24	23103	1171.24	20731	1171.24	17785	1171.24	23293
1173.58	25229	1173.58	21513	1173.58	19405	1173.58	18681	1173.58	26333	1173.58	22561	1173.58	20158	1173.58	17389	1173.58	22637
1175.91	24577	1175.91	20969	1175.91	19000	1175.91	18369	1175.91	25746	1175.91	22078	1175.91	19787	1175.91	17116	1175.91	22206
1178.24	24255	1178.24	20647	1178.24	18813	1178.24	18131	1178.24	25416	1178.24	21850.:	1178.24	19517	1178.24	16863	1178.24	22043
1180.57	24186	1180.57	20588	1180.57	18635	1180.57	18024	1180.57	25267	1180.57	21568	1180.57	19402	1180.57	16819	1180.57	21898
1182.9	24034	1182.9	20403	1182.9	18611	1182.9	17945	1182.9	25142	1182.9	21567	1182.9	19345	1182.9	16604	1182.9	21813
1185.23	24000	1185.23	20306	1185.23	18440	1185.23	17879	1185.23	25018	1185.23	21478	1185.23	19231	1185.23	16665	1185.23	21681
1187.56	23876	1187.56	20153	1187.56	18493	1187.56	17830	1187.56	24998	1187.56	21393	1187.56	19214	1187.56	16525	1187.56	21629
1189.89	23800	1189.89	20328	1189.89	18433	1189.89	17826	1189.89	24831	1189.89	21413	1189.89	19129	1189.89	16570	1189.89	21645
1192.22	23922	1192.22	20229	1192.22	18540	1192.22	17745	1192.22	24943	1192.22	21469	1192.22	19123	1192.22	16559	1192.22	21643
1194.54	23825	1194.54	20277	1194.54	18524	1194.54	17752	1194.54	24891	1194.54	21470	1194.54	19118	1194.54	16596	1194.54	21748
1196.87	23774	1196.87	20212	1196.87	18425	1196.87	17767	1196.87	24825	1196.87	21467	1196.87	19165	1196.87	16545	1196.87	21655
1199.2	23738	1199.2	20293	1199.2	18410	1199.2	17725	1199.2	24805	1199.2	21393	1199.2	19103	1199.2	16498	1199.2	21548
1201.52	23624	1201.52	20159	1201.52	18285	1201.52	17654	1201.52	24794	1201.52	21306	1201.52	19098	1201.52	16523	1201.52	21597
1203.85	23600	1203.85	20145	1203.85	18336	1203.85	17605	1203.85	24742	1203.85	21191	1203.85	19003	1203.85	16395	1203.85	21565
1206.17	23453	1206.17	20089	1206.17	18238	1206.17	17734	1206.17	24739	1206.17	21145	1206.17	18959	1206.17	16346	1206.17	21526
1208.49	23480	1208.49	20062	1208.49	18114	1208.49	17712	1208.49	24614	1208.49	21191	1208.49	18808	1208.49	16436	1208.49	21361
1210.82	23381	1210.82	19940	1210.82	18125	1210.82	17525	1210.82	24461	1210.82	21148	1210.82	18836	1210.82	16379	1210.82	21294
1213.14	23351	1213.14	19765	1213.14	18027	1213.14	17427	1213.14	24322	1213.14	20937	1213.14	18771	1213.14	16180	1213.14	21171
1215.46	23112	1215.46	19732	1215.46	17985	1215.46	17481	1215.46	24262	1215.46	20864	1215.46	18579	1215.46	15986	1215.46	21028
1217.78	23095	1217.78	19601	1217.78	17910	1217.78	17336	1217.78	24050	1217.78	20715	1217.78	18449	1217.78	16020	1217.78	20831
1220.1	22911	1220.1	19502	1220.1	17735	1220.1	17199	1220.1	23865	1220.1	21037	1220.1	18441	1220.1	15916	1220.1	20713
1222.42	22835	1222.42	19390	1222.42	17615	1222.42	17162	1222.42	23750	1222.42	20579	1222.42	18226	1222.42	15901	1222.42	20758
1224.74	22699	1224.74	19256	1224.74	17583	1224.74	17111	1224.74	23635	1224.74	20454	1224.74	18251	1224.74	15860	1224.74	20581
1227.06	22559	1227.06	19241	1227.06	17593	1227.06	17000	1227.06	23706	1227.06	20433	1227.06	18220	1227.06	15802	1227.06	20548
1229.38	22503	1229.38	19145	1229.38	17474	1229.38	16926	1229.38	23424	1229.38	20239	1229.38	18124	1229.38	15709	1229.38	20473
1231.7	22485	1231.7	19213	1231.7	17483	1231.7	17007	1231.7	23518	1231.7	20237	1231.7	18078	1231.7	15716	1231.7	20426
1234.01	22447	1234.01	18996	1234.01	17537	1234.01	16879	1234.01	23527	1234.01	20258	1234.01	18080	1234.01	15760	1234.01	20507
1236.33	22577	1236.33	19109	1236.33	17424	1236.33	16895	1236.33	23559	1236.33	20344	1236.33	18133	1236.33	15754	1236.33	20478
1238.64	22571	1238.64	19124	1238.64	17415	1238.64	16931	1238.64	23514	1238.64	20224	1238.64	18022	1238.64	15772	1238.64	20488
1240.96	22513	1240.96	19120.:	1240.96	17411	1240.96	16925	1240.96	23611	1240.96	20319	1240.96	18133	1240.96	15694	1240.96	20447
1243.27	22530	1243.27	19141	1243.27	17513	1243.27	16976	1243.27	23497	1243.27	20338	1243.27	18067	1243.27	15682	1243.27	20486
1245.59	22573	1245.59	19306	1245.59	17517	1245.59	17072	1245.59	23535	1245.59	20400	1245.59	18144	1245.59	15834	1245.59	20553
1247.9	22657	1247.9	19248	1247.9	17547	1247.9	17058	1247.9	23520	1247.9	20364	1247.9	18230	1247.9	15839	1247.9	20706
1250.21	22687	1250.21	19210	1250.21	17640	1250.21	17013	1250.21	23620	1250.21	20394	1250.21	18233	1250.21	15793	1250.21	20650
1252.53	22652	1252.53	19329	1252.53	17659	1252.53	16991	1252.53	23578	1252.53	20539	1252.53	18296	1252.53	15812	1252.53	20700
1254.84	22823	1254.84	19487	1254.84	17603	1254.84	17199	1254.84	23703	1254.84	20544	1254.84	18347	1254.84	15888	1254.84	20706
1257.15	22835	1257.15	19422	1257.15	17686	1257.15	17186	1257.15	23832	1257.15	20648	1257.15	18292	1257.15	15903	1257.15	20888
1259.46	22833	1259.46	19440	1259.46	17784	1259.46	17192	1259.46	23835	1259.46	20737	1259.46	18331	1259.46	15893	1259.46	20884
1261.77	22860	1261.77	19582	1261.77	17789	1261.77	17287	1261.77	24000	1261.77	20804	1261.77	18535	1261.77	15946	1261.77	20918
1264.08	23016	1264.08	19677	1264.08	17893	1264.08	17247	1264.08	24051	1264.08	20719	1264.08	18570	1264.08	16006	1264.08	20955
1266.38	22948	1266.38	19564	1266.38	17919	1266.38	17368	1266.38	24038	1266.38	20822	1266.38	18574	1266.38	16031	1266.38	20930
1268.69	22988	1268.69	19800	1268.69	17919	1268.69	17440	1268.69	24171	1268.69	20857	1268.69	18569	1268.69	16137	1268.69	21078
1271	23011	1271	19739	1271	17966	1271	17497	1271	24187	1271	20919	1271	18633	1271	16064	1271	21119
1273.31	23189	1273.31	19736	1273.31	18020	1273.31	17420	1273.31	24231	1273.31	20973	1273.31	18691	1273.31	16242	1273.31	21200
1275.61	23197	1275.61	19851	1275.61	17984	1275.61	17528	1275.61	24356	1275.61	20984	1275.61	18791	1275.61	16294	1275.61	21241
1277.92	23276	1277.92	19929	1277.92	18044	1277.92	17604	1277.92	24400	1277.92	21124	1277.92	18907	1277.92	16303	1277.92	21395
1280.22	23476	1280.22	20011	1280.22	18217	1280.22	17658	1280.22	24610	1280.22	21191	1280.22	18963	1280.22	16332	1280.22	21440
1282.52	23422	1282.52	20069	1282.52	18235	1282.52	17628	1282.52	24713	1282.52	21330	1282.52	19020	1282.52	16332	1282.52	21421
1284.83	23513	1284.83	20022	1284.83	18327	1284.83	17751	1284.83	24704	1284.83	21254	1284.83	18930	1284.83	16374	1284.83	21348
1287.13	23516	1287.13	20004	1287.13	18250	1287.13	17617	1287.13	24751	1287.13	21265	1287.13	18982	1287.13	16396	1287.13	21384
1289.43	23405	1289.43	19963	1289.43	18232	1289.43	17538	1289.43	24578	1289.43	21180	1289.43	18825	1289.43	16281	1289.43	21266
1291.73	23255	1291.73	19913	1291.73	18113	1291.73	17468	1291.73	24443	1291.73	21047	1291.73	18842	1291.73	16220	1291.73	21243
1294.04	23050	1294.04	19737	1294.04	18005	1294.04	17398	1294.04	24270	1294.04	20966	1294.04	18636	1294.04	16201	1294.04	21201
1296.34	23023	1296.34	19652	1296.34	17930	1296.34	17260	1296.34	24149	1296.34	20900	1296.34	18578	1296.34	16135	1296.34	20999
1298.64	22899	1298.64	19670	1298.64	17884	1298.64	17355	1298.64	23962	1298.64	20786	1298.64	18424	1298.64	16079	1298.64	20954
1300.94	22800	1300.94	19541	1300.94	17805	1300.94	17201	1300.94	23913	1300.94	20688	1300.94	18457	1300.94	15959	1300.94	20827
1303.23	22837	1303.23	19529	1303.23	17691	1303.23	17178	1303.23	23999	1303.23	20768	1303.23	18360	1303.23	16040	1303.23	20829
1305.53	22823	1305.53	19529	1305.53	17754	1305.53	17196	1305.53	23867	1305.53	20693	1305.53	18366	1305.53	15903	1305.53	20960
1307.83	22814	1307.83	19483	1307.83	17785	1307.83	17255	1307.83	23930	1307.83	20690	1307.83	18454	1307.83	15993	1307.83	20842
1310.13	22707	1310.13	19490	1310.13	17755	1310.13	17269	1310.13	23931	1310.13	20649	1310.13	18450	1310.13	15977	1310.13	20842
1312.42	22787	1312.42	19477	1312.42	17750	1312.42	17242	1312.42	23772	1312.42	20704	1312.42	18481	1312.42	16029	1312.42	20932
1314.72	22709	1314.72	19457	1314.72	17714	1314.72	17242	1314.72	23793	1314.72	20710	1314.72	18446	1314.72	15991	1314.72	20821
1317.01	22798	1317.01	19564	1317.01	17776	1317.01	17304	1317.01	23886	1317.01	20738	1317.01	18412	1317.01	16016	1317.01	20864
1319.31	22779	1319.31	19527	1319.31	17799	1319.31	17271	1319.31	23894	1319.31	20722	1319.31	18419	1319.31	15902	1319.31	20797
1321.6	22609	1321.6	19457	1321.6	17652	1321.6	17235	1321.6	23902	1321.6	20647	1321.6	18412	1321.6	15918	1321.6	20865
1323.89	22751	1323.89	19491	1323.89	17678	1323.89	17135	1323.89	23931	1323.89	20705	1323.89	18270	1323.89	15873	1323.89	20786
1326.19	22813	1326.19	19400	1326.19	17760	1326.19	17218	1326.19	23841	1326.19	20593	1326.19	18304	1326.19	15975	1326.19	20821
1328.48	22521	1328.48	19427	1328.48	17717	1328.48	17146	1328.48	23768	1328.48	20674	1328.48	18335	1328.48	16006	1328.48	20723
1330.77	22609	1330.77	19435	1330.77	17639	1330.77	17111	1330.77	23655	1330.77	20658	1330.77	18369	1330.77	16314	1330.77	20705
1333.06	22596	1333.06	19447	1333.06	17608	1333.06	17218	1333.06	23746	1333.06	20625	1333.06	18252	1333.06	16032	1333.06	20801
1335.35	22638	1335.35	19529	1335.35	17593	1335.35	17066	1335.35	23842	1335.35	20594	1335.35	18370.:	1335.35	15830	1335.35	20772
1337.64	22613	1337.64	19427	1337.64	17741	1337.64	17123	1337.64	23775	1337.64	20735	1337.64	18352	1337.64	15873	1337.64	20715
1339.93	22731	1339.93	19463	1339.93	17571	1339.93	17105	1339.93	23816	1339.93	20718	1339.93	18318	1339.93	15914	1339.93	20733
1342.22	22610	1342.22	19370	1342.22	17593	1342.22	17170	1342.22	23740	1342.22	20642	1342.22	18288	1342.22	15942	1342.22	20680
1344.51	22620	1344.51	19387	1344.51	17694	1344.51	17142	1344.51	23745	1344.51	20843	1344.51	18394	1344.51	16051	1344.51	20819
1346.79	22708	1346.79	19387	1346.79	17733	1346.79	17136	1346.79	23788	1346.79	20687	1346.79	18287	1346.79	15933	1346.79	20714
1349.08	22661	1349.08	19339	1349.08	17753	1349.08	17170	1349.08	23706	1349.08	20725	1349.08	18278	1349.08	15941	1349.08	20738
1351.36	22689	1351.36	19441	1351.36	17729	1351.36	17082	1351.36	23664	1351.36	20649	1351.36	18226	1351.36	15918	1351.36	20755
1353.65	22617	1353.65	19226	1353.65	17699	1353.65	17070	1353.65	23758	1353.65	20687	1353.65	18296	1353.65	15891	1353.65	20695
1355.93	22666	1355.93	19331	1355.93	17653	1355.93	17117	1355.93	23647	1355.93	20590	1355.93	18228	1355.93	15998	1355.93	20600.:
1358.22	22741	1358.22	19286	1358.22	17672	1358.22	17040	1358.22	23639	1358.22	20725	1358.22	18239	1358.22	15827	1358.22	20678
1360.5	22583	1360.5	19259	1360.5	17675	1360.5	17084	1360.5	23623	1360.5	20541	1360.5	18109	1360.5	15897	1360.5	20624
1362.79	22627	1362.79	19221	1362.79	17644	1362.79	16995	1362.79	23677	1362.79	20523	1362.79	18157	1362.79	15845	1362.79	20614
1365.07	22494	1365.07	19100	1365.07	17607	1365.07	17056	1365.07	23660	1365.07	20567	1365.07	18104	1365.07	15884	1365.07	20581
1367.35	22606	1367.35	19076	1367.35	17653	1367.35	16946	1367.35	23502	1367.35	20517	1367.35	18123	1367.35	15861	1367.35	20519
1369.63	22440	1369.63	19090	1369.63	17550	1369.63	16963	1369.63	23453	1369.63	20463	1369.63	18046	1369.63	15858	1369.63	20489
1371.91	22463	1371.91	19079	1371.91	17584	1371.91	16908	1371.91	23412	1371.91	20292	1371.91	18106	1371.91	15800	1371.91	20400
1374.19	22373	1374.19	18975	1374.19	17525	1374.19	16853	1374.19	23389	1374.19	20379	1374.19	18017	1374.19	15832	1374.19	20386
1376.47	22431	1376.47	18951	1376.47	17494	1376.47	16929	1376.47	23381	1376.47	20385	1376.47	18008	1376.47	15712	1376.47	20377
1378.75	22496	1378.75	18933	1378.75	17513	1378.75	16910	1378.75	23346	1378.75	20226	1378.75	17999	1378.75	15889	1378.75	20446
1381.03	22432	1381.03	19090	1381.03	17518	1381.03	16892	1381.03	23444	1381.03	20433	1381.03	18062	1381.03	15838	1381.03	20500
1383.31	22538	1383.31	19092	1383.31	17528	1383.31	16906	1383.31	23484	1383.31	20421	1383.31	18097	1383.31	15844	1383.31	20442
1385.58	22494	1385.58	19098	1385.58	17641	1385.58	16870	1385.58	23587	1385.58	20480	1385.58	18066	1385.58	15855	1385.58	20438
1387.86	22467	1387.86	19062	1387.86	17561	1387.86	17033	1387.86	23538	1387.86	20486	1387.86	18146	1387.86	15923	1387.86	20630
1390.13	22691	1390.13	19130	1390.13	17559	1390.13	17006	1390.13	23509	1390.13	20541	1390.13	18115	1390.13	15914	1390.13	20467
1392.41	22630	1392.41	19219	1392.41	17639	1392.41	17054	1392.41	23634	1392.41	20568	1392.41	18159	1392.41	15953	1392.41	20545
1394.68	22726	1394.68	19192	1394.68	17713	1394.68	17021	1394.68	23643	1394.68	20545	1394.68	18208	1394.68	15942	1394.68	20575
1396.96	22635	1396.96	19226	1396.96	17741	1396.96	17106	1396.96	23648	1396.96	20652	1396.96	18255	1396.96	15947	1396.96	20697
1399.23	22679	1399.23	19346	1399.23	17837	1399.23	17061	1399.23	23642	1399.23	20556	1399.23	18310	1399.23	15977	1399.23	20649
1401.5	22629	1401.5	19229	1401.5	17711	1401.5	17098	1401.5	23724	1401.5	20532	1401.5	18168	1401.5	15989	1401.5	20723
1403.78	22705	1403.78	19359	1403.78	17744	1403.78	17056	1403.78	23669	1403.78	20607	1403.78	18255	1403.78	15893	1403.78	20625
1406.05	22647	1406.05	19330	1406.05	17691	1406.05	17165	1406.05	23599	1406.05	20569	1406.05	18192	1406.05	15902	1406.05	20563
1408.32	22617	1408.32	19251	1408.32	17674	1408.32	17167	1408.32	23695	1408.32	20573	1408.32	18263	1408.32	15950	1408.32	20584
1410.59	22680	1410.59	19294	1410.59	17746	1410.59	17167	1410.59	23553	1410.59	20587	1410.59	18246	1410.59	15854	1410.59	20557
1412.86	22635	1412.86	19375	1412.86	17649	1412.86	17028	1412.86	23607	1412.86	20673	1412.86	18260	1412.86	15922	1412.86	20653
1415.13	22646	1415.13	19230	1415.13	17721	1415.13	17045	1415.13	23650	1415.13	20558	1415.13	18183	1415.13	15863	1415.13	20619
1417.4	22600	1417.4	19247	1417.4	17717	1417.4	17087	1417.4	23600	1417.4	20608	1417.4	18235	1417.4	15900	1417.4	20546
1419.67	22541	1419.67	19348	1419.67	17767	1419.67	17088	1419.67	23709	1419.67	20572	1419.67	18245	1419.67	15940	1419.67	20694
1421.93	22624	1421.93	19362	1421.93	17755	1421.93	17146	1421.93	23618	1421.93	20621	1421.93	18278	1421.93	15926	1421.93	20662
1424.2	22605	1424.2	19306	1424.2	17876	1424.2	17138	1424.2	23743	1424.2	20675	1424.2	18316	1424.2	15968	1424.2	20709
1426.47	22634	1426.47	19383	1426.47	17771	1426.47	17185	1426.47	23877	1426.47	20670	1426.47	18366	1426.47	16010	1426.47	20820
1428.73	22739	1428.73	19399	1428.73	17790	1428.73	17156	1428.73	23821	1428.73	20782	1428.73	18344	1428.73	16037	1428.73	20866
1431	22865	1431	20611	1431	17972	1431	17389	1431	24090	1431	20937	1431	18532	1431	16162	1431	21078
1433.26	23014	1433.26	19748	1433.26	17984	1433.26	17347	1433.26	24133	1433.26	20963	1433.26	18539	1433.26	16208	1433.26	21062
1435.53	23129	1435.53	19883	1435.53	18059	1435.53	17478	1435.53	24275	1435.53	21058	1435.53	18772	1435.53	16330	1435.53	21266
1437.79	23214	1437.79	20002	1437.79	18064	1437.79	17602	1437.79	24506	1437.79	21277	1437.79	18930	1437.79	16404	1437.79	21492
1440.05	23218	1440.05	20145	1440.05	18268	1440.05	17687	1440.05	24607	1440.05	21384	1440.05	18984	1440.05	16456	1440.05	21572
1442.31	23402	1442.31	20233	1442.31	18358	1442.31	17857	1442.31	24816	1442.31	21497	1442.31	19117	1442.31	16503	1442.31	21746
1444.58	23445	1444.58	20344	1444.58	18416	1444.58	17938	1444.58	25038	1444.58	21608	1444.58	19193	1444.58	16588	1444.58	21702
1446.84	23608	1446.84	20381	1446.84	18442	1446.84	18018	1446.84	24936	1446.84	21594	1446.84	19272	1446.84	16531	1446.84	21824
1449.1	23617	1449.1	20498	1449.1	18464	1449.1	18009	1449.1	25111	1449.1	21793	1449.1	19323	1449.1	16685	1449.1	21755
1451.36	23594	1451.36	20467	1451.36	18457	1451.36	17966	1451.36	24990	1451.36	21717	1451.36	19293	1451.36	16700	1451.36	21860
1453.62	23662	1453.62	20544	1453.62	18540	1453.62	17978	1453.62	24969	1453.62	21627	1453.62	19267	1453.62	16673	1453.62	21859
1455.87	23543	1455.87	20473	1455.87	18552	1455.87	17911	1455.87	24956	1455.87	21673	1455.87	19203	1455.87	16672	1455.87	21729
1458.13	23584	1458.13	20392	1458.13	18438	1458.13	17936	1458.13	24932	1458.13	21617	1458.13	19306	1458.13	16551	1458.13	21586
1460.39	23513	1460.39	20271	1460.39	18452	1460.39	17926	1460.39	24781	1460.39	21616	1460.39	19181	1460.39	16541	1460.39	21643
1462.65	23399	1462.65	20174	1462.65	18439	1462.65	17880	1462.65	24856	1462.65	21491	1462.65	19095	1462.65	16534	1462.65	21495
1464.9	23352	1464.9	20186	1464.9	18298	1464.9	17853	1464.9	24662	1464.9	21457	1464.9	18942	1464.9	16467	1464.9	21584
1467.16	23374	1467.16	19984	1467.16	18258	1467.16	17770	1467.16	24485	1467.16	21413	1467.16	18880	1467.16	16407	1467.16	21468
1469.41	23297	1469.41	20017	1469.41	18273	1469.41	17650	1469.41	24500	1469.41	21301	1469.41	18900	1469.41	16377	1469.41	21432
1471.67	23286	1471.67	19969	1471.67	18252	1471.67	17702	1471.67	24346	1471.67	21307	1471.67	18879	1471.67	16382	1471.67	21451
1473.92	23234	1473.92	19891	1473.92	18266	1473.92	17685	1473.92	24464	1473.92	21144	1473.92	18789	1473.92	16423	1473.92	21329
1476.18	23239	1476.18	19843	1476.18	18268	1476.18	17618	1476.18	24297	1476.18	21222	1476.18	18803	1476.18	16368	1476.18	21200
1478.43	23299	1478.43	19868	1478.43	18245	1478.43	17581	1478.43	24449	1478.43	21231	1478.43	18818	1478.43	16436	1478.43	21250
1480.68	23390	1480.68	19898	1480.68	18299	1480.68	17578	1480.68	24308	1480.68	21288	1480.68	18800	1480.68	16421	1480.68	21370
1482.93	23404	1482.93	19817	1482.93	18255	1482.93	17583	1482.93	24425	1482.93	21148	1482.93	18842	1482.93	16483	1482.93	21409
1485.18	23483	1485.18	19835	1485.18	18319	1485.18	17773	1485.18	24500	1485.18	21498	1485.18	18901	1485.18	16555	1485.18	21407
1487.43	23592	1487.43	19921	1487.43	18500	1487.43	17762	1487.43	24565	1487.43	21451	1487.43	18996	1487.43	16627	1487.43	21490
1489.68	23727	1489.68	20093	1489.68	18526	1489.68	17793	1489.68	24802	1489.68	21498	1489.68	19132	1489.68	16627	1489.68	21796
1491.93	23926	1491.93	20193	1491.93	18747	1491.93	18010	1491.93	25087	1491.93	21683	1491.93	19361	1491.93	16796	1491.93	22009
1494.18	24292	1494.18	20523	1494.18	19020	1494.18	18246	1494.18	25453	1494.18	22120	1494.18	19522	1494.18	17124	1494.18	22290
1496.43	24739	1496.43	20838	1496.43	19315	1496.43	18487	1496.43	26021	1496.43	22437	1496.43	19962	1496.43	17345	1496.43	22663
1498.68	25180	1498.68	21277	1498.68	19681	1498.68	18848	1498.68	26575	1498.68	22934	1498.68	20405	1498.68	17676	1498.68	23288
1500.92	25925	1500.92	21887	1500.92	20233	1500.92	19489	1500.92	27479	1500.92	23698	1500.92	21143	1500.92	18370.:	1500.92	24003
1503.17	26871	1503.17	22864	1503.17	20998	1503.17	20225	1503.17	28623	1503.17	24466	1503.17	21933	1503.17	18942	1503.17	24986
1505.42	28224	1505.42	23893	1505.42	21924	1505.42	21098	1505.42	30012	1505.42	25705	1505.42	22978	1505.42	19811	1505.42	26271
1507.66	29524	1507.66	24942	1507.66	22880	1507.66	21947	1507.66	31344	1507.66	26900	1507.66	24148	1507.66	20760	1507.66	27483
1509.91	30789	1509.91	26120.:	1509.91	23843	1509.91	23064	1509.91	33024	1509.91	28172	1509.91	25256	1509.91	21603	1509.91	28784
1512.15	32206	1512.15	27468	1512.15	24808	1512.15	24017	1512.15	34540	1512.15	29328	1512.15	26271	1512.15	22462	1512.15	29980
1514.39	33054	1514.39	28418	1514.39	25631	1514.39	24730	1514.39	35646	1514.39	30214	1514.39	27067	1514.39	23006	1514.39	30881
1516.64	33541	1516.64	28840	1516.64	26194	1516.64	25238	1516.64	36316	1516.64	30788	1516.64	27659	1516.64	23364	1516.64	31430
1518.88	33487	1518.88	29171	1518.88	26393	1518.88	25200	1518.88	36583	1518.88	30987	1518.88	27742	1518.88	23474	1518.88	31370
1521.12	33032	1521.12	28966	1521.12	26022	1521.12	25079	1521.12	36124	1521.12	30648	1521.12	27450	1521.12	23268	1521.12	31037
1523.36	32130	1523.36	28291	1523.36	25428	1523.36	24400	1523.36	35213	1523.36	29774	1523.36	26768	1523.36	22689	1523.36	30321
1525.6	31056	1525.6	27525	1525.6	24530	1525.6	23607	1525.6	33853	1525.6	28821	1525.6	25800	1525.6	21853	1525.6	29060
1527.84	29705	1527.84	26487	1527.84	23642	1527.84	22649	1527.84	32256	1527.84	27504	1527.84	24728	1527.84	21053	1527.84	27802
1530.08	28451	1530.08	25240	1530.08	22626	1530.08	21691	1530.08	30776	1530.08	26310	1530.08	23530	1530.08	20195	1530.08	26507
1532.32	27043	1532.32	23934	1532.32	21641	1532.32	20783	1532.32	29330	1532.32	25243	1532.32	22600	1532.32	19280	1532.32	25304
1534.56	26142	1534.56	23029	1534.56	20684	1534.56	19971	1534.56	28013	1534.56	24148	1534.56	21660	1534.56	18566	1534.56	24259
1536.8	25062	1536.8	22090	1536.8	19953	1536.8	19186	1536.8	26867	1536.8	23247	1536.8	20760	1536.8	18015	1536.8	23417
1539.03	24397	1539.03	21303	1539.03	19453	1539.03	18651	1539.03	25887	1539.03	22496	1539.03	19960	1539.03	17444	1539.03	22640
1541.27	23884	1541.27	20649	1541.27	18907	1541.27	18108	1541.27	25194	1541.27	21951	1541.27	19372	1541.27	16885	1541.27	22021
1543.5	23388	1543.5	20206	1543.5	18546	1543.5	17713	1543.5	24685	1543.5	21589	1543.5	19078	1543.5	16624	1543.5	21527
1545.74	23054	1545.74	19760	1545.74	18275	1545.74	17560	1545.74	24227	1545.74	21186	1545.74	18689	1545.74	16552	1545.74	21289
1547.97	22888	1547.97	19545	1547.97	18092	1547.97	17376	1547.97	24065	1547.97	21055	1547.97	18524	1547.97	16265	1547.97	21027
1550.21	22748	1550.21	19412	1550.21	18002	1550.21	17250	1550.21	23872	1550.21	20836	1550.21	18343	1550.21	16156	1550.21	20869
1552.44	22654	1552.44	19270	1552.44	17910	1552.44	17091	1552.44	23648	1552.44	20694	1552.44	18279	1552.44	16197	1552.44	20789
1554.68	22548	1554.68	19261	1554.68	17876	1554.68	17113	1554.68	23500	1554.68	20556	1554.68	18201	1554.68	15988	1554.68	20651
1556.91	22451	1556.91	19081	1556.91	17782	1556.91	16968	1556.91	23488	1556.91	20413	1556.91	18156	1556.91	15877	1556.91	20606
1559.14	22331	1559.14	19034	1559.14	17713	1559.14	16935	1559.14	23386	1559.14	20537	1559.14	18198	1559.14	15929	1559.14	20513
1561.37	22296	1561.37	18980	1561.37	17634	1561.37	16835	1561.37	23196	1561.37	20438	1561.37	18272	1561.37	15928	1561.37	20454
1563.6	22326	1563.6	18974	1563.6	17607	1563.6	16868	1563.6	23165	1563.6	20382	1563.6	18399	1563.6	15844	1563.6	20452
1565.83	22285	1565.83	18883	1565.83	17577	1565.83	16854	1565.83	23277	1565.83	20317	1565.83	17956	1565.83	15858	1565.83	20269
1568.06	22133	1568.06	18920	1568.06	17514	1568.06	16824	1568.06	23150	1568.06	20282	1568.06	17817	1568.06	15785	1568.06	20298
1570.29	22144	1570.29	18763	1570.29	17572	1570.29	16747	1570.29	23064	1570.29	20338	1570.29	17904	1570.29	15821	1570.29	20575
1572.52	22192	1572.52	18813	1572.52	17586	1572.52	16756	1572.52	23165	1572.52	20334	1572.52	17846	1572.52	15857	1572.52	20410
1574.75	22154	1574.75	18770	1574.75	17584	1574.75	16697	1574.75	23080	1574.75	20279	1574.75	17930	1574.75	15870.:	1574.75	20197
1576.97	22156	1576.97	18809	1576.97	17523	1576.97	16770	1576.97	23134	1576.97	20341	1576.97	17854	1576.97	15864	1576.97	20243
1579.2	22064	1579.2	18922	1579.2	17506	1579.2	16799	1579.2	23129	1579.2	20323	1579.2	17837	1579.2	15745	1579.2	20302
1581.43	22119	1581.43	18840	1581.43	17495	1581.43	16910	1581.43	23192	1581.43	20389	1581.43	17973	1581.43	15880	1581.43	20320
1583.65	22151	1583.65	18881	1583.65	17490	1583.65	16776	1583.65	23126	1583.65	20395	1583.65	17946	1583.65	15919	1583.65	20327
1585.88	22024	1585.88	18769	1585.88	17401	1585.88	16743	1585.88	23142	1585.88	20301	1585.88	17843	1585.88	15815	1585.88	20333
1588.1	22162	1588.1	18953	1588.1	17474	1588.1	16848	1588.1	23142	1588.1	20385	1588.1	17908	1588.1	15899	1588.1	20408
1590.32	22036	1590.32	18815	1590.32	17517	1590.32	16798	1590.32	23103	1590.32	20433	1590.32	17902	1590.32	15894	1590.32	20161
1592.55	22108	1592.55	18976	1592.55	17451	1592.55	16763	1592.55	23019	1592.55	20233	1592.55	17864	1592.55	15873	1592.55	20194
1594.77	21987	1594.77	19035	1594.77	17445	1594.77	16783	1594.77	22890	1594.77	20230	1594.77	17783	1594.77	15890	1594.77	20264
1596.99	22042	1596.99	18762	1596.99	17395	1596.99	16770	1596.99	22969	1596.99	20240	1596.99	17769	1596.99	15773	1596.99	20155
1599.21	21978	1599.21	18728	1599.21	17394	1599.21	16738	1599.21	22873	1599.21	20256	1599.21	17718	1599.21	15727	1599.21	20118
1601.43	21937	1601.43	18608	1601.43	17308	1601.43	16665	1601.43	22918	1601.43	20074	1601.43	17699	1601.43	15648	1601.43	20132
1603.65	21857	1603.65	18590	1603.65	17360	1603.65	16713	1603.65	22785	1603.65	20108	1603.65	17669	1603.65	15659	1603.65	20040
1605.87	21867	1605.87	18583	1605.87	17210	1605.87	16719	1605.87	22896	1605.87	20162	1605.87	17609	1605.87	15628	1605.87	19999
1608.09	21741	1608.09	18653	1608.09	17263	1608.09	16691	1608.09	22870	1608.09	20093	1608.09	17671	1608.09	15666	1608.09	20027
1610.31	21759	1610.31	18540	1610.31	17282	1610.31	16538	1610.31	22786	1610.31	20084	1610.31	17627	1610.31	15584	1610.31	19971
1612.53	21652	1612.53	18540	1612.53	17199	1612.53	16555	1612.53	22701	1612.53	20003	1612.53	17657	1612.53	15547	1612.53	20110
1614.75	21805	1614.75	18541	1614.75	17326	1614.75	16483	1614.75	22794	1614.75	20025	1614.75	17563	1614.75	15662	1614.75	20020
1616.96	21702	1616.96	18491	1616.96	17205	1616.96	16493	1616.96	22589	1616.96	19946	1616.96	17655	1616.96	15554	1616.96	19947
1619.18	21614	1619.18	18620.:	1619.18	17216	1619.18	16543	1619.18	22736	1619.18	19915	1619.18	17626	1619.18	15525	1619.18	19922
1621.4	21626	1621.4	18545	1621.4	17238	1621.4	16530	1621.4	22628	1621.4	19961	1621.4	17616	1621.4	15568	1621.4	19925
1623.61	21576	1623.61	18487	1623.61	17170	1623.61	16461	1623.61	22602	1623.61	19911	1623.61	17513	1623.61	15506	1623.61	19968
1625.83	21501	1625.83	18453	1625.83	17168	1625.83	16419	1625.83	22558	1625.83	19847	1625.83	17493	1625.83	15533	1625.83	19936
1628.04	21579	1628.04	18435	1628.04	17085	1628.04	16529	1628.04	22571	1628.04	19793	1628.04	17426	1628.04	15513	1628.04	19883
1630.25	21545	1630.25	18383	1630.25	17166	1630.25	16470	1630.25	22667	1630.25	19843	1630.25	17525	1630.25	15449	1630.25	19856
1632.47	21483	1632.47	18455	1632.47	17083	1632.47	16442	1632.47	22505	1632.47	19809	1632.47	17486	1632.47	15439	1632.47	19911
1634.68	21670	1634.68	18468	1634.68	17240	1634.68	16482	1634.68	22531	1634.68	19881	1634.68	17483	1634.68	15524	1634.68	20002
1636.89	21618	1636.89	18466	1636.89	17164	1636.89	16460	1636.89	22597	1636.89	19912	1636.89	17635	1636.89	15589	1636.89	20016
1639.1	21537	1639.1	18486	1639.1	17142	1639.1	16491	1639.1	22552	1639.1	19929	1639.1	17541	1639.1	15455	1639.1	19977
1641.31	21535	1641.31	18498	1641.31	17142	1641.31	16420	1641.31	22718	1641.31	19948	1641.31	17513	1641.31	15609	1641.31	20008
1643.52	21453	1643.52	18562	1643.52	17080	1643.52	16567	1643.52	22642	1643.52	19940	1643.52	17517	1643.52	15570	1643.52	20032
1645.73	21510	1645.73	18532	1645.73	17204	1645.73	16530	1645.73	22740	1645.73	19893	1645.73	17606	1645.73	15596	1645.73	20010
1647.94	21544	1647.94	18636	1647.94	17241	1647.94	16496	1647.94	22709	1647.94	19883	1647.94	17728	1647.94	15552	1647.94	20100
1650.15	21556	1650.15	18659	1650.15	17196	1650.15	16599	1650.15	22835	1650.15	19974	1650.15	17658	1650.15	15516	1650.15	20031
1652.36	21616	1652.36	18768	1652.36	17239	1652.36	16589	1652.36	22772	1652.36	19919	1652.36	17694	1652.36	15654	1652.36	20188
1654.56	21583	1654.56	18778	1654.56	17214	1654.56	16701	1654.56	22923	1654.56	19960	1654.56	17734	1654.56	15543	1654.56	20147
1656.77	21568	1656.77	18728	1656.77	17178	1656.77	16724	1656.77	22946	1656.77	20073	1656.77	17818	1656.77	15580	1656.77	20226
1658.98	21533	1658.98	18883	1658.98	17260	1658.98	16768	1658.98	22944	1658.98	20070	1658.98	17834	1658.98	15531	1658.98	20268
1661.18	21486	1661.18	18882	1661.18	17174	1661.18	16727	1661.18	22870	1661.18	20051	1661.18	17884	1661.18	15565	1661.18	20328
1663.39	21588	1663.39	18904	1663.39	17275	1663.39	16793	1663.39	23004	1663.39	20026	1663.39	17933	1663.39	15645	1663.39	20331
1665.59	21475	1665.59	18839	1665.59	17242	1665.59	16731	1665.59	22940	1665.59	20087	1665.59	17918	1665.59	15598	1665.59	20289
1667.79	21532	1667.79	18892	1667.79	17199	1667.79	16579	1667.79	22885	1667.79	19939	1667.79	17747	1667.79	15580	1667.79	20165
1670	21495	1670	18914	1670	17215	1670	16644	1670	22861	1670	20031	1670	17709	1670	15532	1670	20153
1672.2	21504	1672.2	18758	1672.2	17190	1672.2	16584	1672.2	22741	1672.2	19920	1672.2	17671	1672.2	15440	1672.2	20104
1674.4	21406	1674.4	18709	1674.4	17102	1674.4	16589	1674.4	22733	1674.4	19908	1674.4	17687	1674.4	15551	1674.4	20087
1676.6	21433	1676.6	18623	1676.6	17144	1676.6	16505	1676.6	22742	1676.6	19762	1676.6	17618	1676.6	15383	1676.6	20011
1678.81	21436	1678.81	18562	1678.81	16951	1678.81	16486	1678.81	22492	1678.81	19813	1678.81	17522	1678.81	15370	1678.81	19908
1681.01	21261	1681.01	18391	1681.01	17030	1681.01	16390	1681.01	22426	1681.01	19662	1681.01	17398	1681.01	15365	1681.01	19784
1683.21	21247	1683.21	18328	1683.21	16909	1683.21	16365	1683.21	22350	1683.21	19534	1683.21	17372	1683.21	15321	1683.21	19727
1685.4	21157	1685.4	18273	1685.4	16964	1685.4	16308	1685.4	22221	1685.4	19500	1685.4	17166	1685.4	15233	1685.4	19573
1687.6	21071	1687.6	18185	1687.6	16931	1687.6	16232	1687.6	22128	1687.6	19477	1687.6	17163	1687.6	15280	1687.6	19524
1689.8	21100	1689.8	18072	1689.8	16754	1689.8	16164	1689.8	22104	1689.8	19350	1689.8	17148	1689.8	15220	1689.8	19441
1692	20895	1692	17961	1692	16758	1692	16091	1692	21876	1692	19359	1692	17005	1692	15076	1692	19352
1694.2	20845	1694.2	17862	1694.2	16710	1694.2	16066	1694.2	21826	1694.2	19140	1694.2	17064	1694.2	15115	1694.2	19148
1696.39	20887	1696.39	17855	1696.39	16687	1696.39	15911	1696.39	21760	1696.39	19101	1696.39	16871	1696.39	15028	1696.39	19175
1698.59	20746	1698.59	17840	1698.59	16575	1698.59	15922	1698.59	21691	1698.59	19158	1698.59	16839	1698.59	14960	1698.59	19197
1700.78	20951	1700.78	17673	1700.78	16602	1700.78	15884	1700.78	21673	1700.78	19109	1700.78	16839	1700.78	14976	1700.78	19112
1702.98	20671	1702.98	17675	1702.98	16573	1702.98	15840	1702.98	21548	1702.98	18923	1702.98	16786	1702.98	14842	1702.98	19006
1705.17	20542	1705.17	17523	1705.17	16546	1705.17	15795	1705.17	21539	1705.17	18908	1705.17	16761	1705.17	14865	1705.17	18991
1707.37	20598	1707.37	17495	1707.37	16513	1707.37	15718	1707.37	21474	1707.37	18809	1707.37	16723	1707.37	15045	1707.37	18839
1709.56	20701	1709.56	17549	1709.56	16446	1709.56	15688	1709.56	21479	1709.56	18892	1709.56	16647	1709.56	14785	1709.56	18993
1711.75	20558	1711.75	17433	1711.75	16467	1711.75	15708	1711.75	21334	1711.75	18823	1711.75	16626	1711.75	14845	1711.75	18927
1713.94	20554	1713.94	17486	1713.94	16463	1713.94	15691	1713.94	21330	1713.94	18891	1713.94	16595	1713.94	14922	1713.94	18994
1716.13	20531	1716.13	17416	1716.13	16469	1716.13	15683	1716.13	21370	1716.13	18881	1716.13	16661	1716.13	14829	1716.13	18951
1718.33	20613	1718.33	17360	1718.33	16490	1718.33	15675	1718.33	21387	1718.33	18813	1718.33	16608	1718.33	14793	1718.33	18920
1720.52	20524	1720.52	17396	1720.52	16369	1720.52	15603	1720.52	21292	1720.52	18759	1720.52	16654	1720.52	14718	1720.52	18881
1722.71	20524	1722.71	17336	1722.71	16393	1722.71	15675	1722.71	21338	1722.71	18660	1722.71	16580	1722.71	14882	1722.71	18890
1724.89	20501	1724.89	17359	1724.89	16424	1724.89	15607	1724.89	21187	1724.89	18790	1724.89	16611	1724.89	14783	1724.89	18898
1727.08	20441	1727.08	17326	1727.08	16220	1727.08	15607	1727.08	21355	1727.08	18729	1727.08	16571	1727.08	14806	1727.08	18854
1729.27	20432	1729.27	17401	1729.27	16335	1729.27	15662	1729.27	21290	1729.27	18675	1729.27	16535	1729.27	14804	1729.27	18800
1731.46	20526	1731.46	17356	1731.46	16346	1731.46	15617	1731.46	21271	1731.46	18712	1731.46	16491	1731.46	14685	1731.46	18855
1733.65	20422	1733.65	17314	1733.65	16346	1733.65	15586	1733.65	21196	1733.65	18699	1733.65	16545	1733.65	14763	1733.65	18796
1735.83	20421	1735.83	17292	1735.83	16352	1735.83	15516	1735.83	21262	1735.83	18709	1735.83	16491	1735.83	14717	1735.83	18819
1738.02	20370	1738.02	17258	1738.02	16394	1738.02	15651	1738.02	21200	1738.02	18743	1738.02	16518	1738.02	14680	1738.02	18743
1740.2	20419	1740.2	17323	1740.2	16391	1740.2	15632	1740.2	21105	1740.2	18729	1740.2	16499	1740.2	14802	1740.2	18750
1742.39	20364	1742.39	17241	1742.39	16330	1742.39	15523	1742.39	21211	1742.39	18578	1742.39	16424	1742.39	14701	1742.39	18814
1744.57	20390	1744.57	17209	1744.57	16423	1744.57	15579	1744.57	21189	1744.57	18626	1744.57	16495	1744.57	14684	1744.57	18750
1746.75	20250	1746.75	17234	1746.75	16261	1746.75	15529	1746.75	21119	1746.75	18649	1746.75	16388	1746.75	14683	1746.75	18721
1748.94	20372	1748.94	17302	1748.94	16296	1748.94	15528	1748.94	21124	1748.94	18624	1748.94	16559	1748.94	14689	1748.94	18705
1751.12	20308	1751.12	17258	1751.12	16301	1751.12	15543	1751.12	21112	1751.12	18636	1751.12	16389	1751.12	14756	1751.12	18790
1753.3	20291	1753.3	17262	1753.3	16267	1753.3	15566	1753.3	21176	1753.3	18612	1753.3	16442	1753.3	14709	1753.3	18710
1755.48	20334	1755.48	17180	1755.48	16276	1755.48	15540	1755.48	21116	1755.48	18578	1755.48	16382	1755.48	14673	1755.48	18773
1757.66	20313	1757.66	17143	1757.66	16267	1757.66	15498	1757.66	21079	1757.66	18684	1757.66	16425	1757.66	14764	1757.66	18685
1759.84	20310	1759.84	17229	1759.84	16250	1759.84	15534	1759.84	21085	1759.84	18664	1759.84	16382	1759.84	14694	1759.84	18655
1762.02	20332	1762.02	17114	1762.02	16308	1762.02	15550	1762.02	21148	1762.02	18645	1762.02	16424	1762.02	14668	1762.02	18611
1764.2	20312	1764.2	17149	1764.2	16312	1764.2	15491	1764.2	21118	1764.2	18658	1764.2	16335	1764.2	14770	1764.2	18628
1766.38	20346	1766.38	17163	1766.38	16296	1766.38	15509	1766.38	21171	1766.38	18564	1766.38	16292	1766.38	14669	1766.38	18564
1768.56	20163	1768.56	17117	1768.56	16341	1768.56	15472	1768.56	20981	1768.56	18425	1768.56	16365	1768.56	14654	1768.56	18608
1770.74	20208	1770.74	17216	1770.74	16238	1770.74	15459	1770.74	20990	1770.74	18519	1770.74	16278	1770.74	14602	1770.74	18543
1772.91	20221	1772.91	17128	1772.91	16318	1772.91	15473	1772.91	21056	1772.91	18540	1772.91	16309	1772.91	14636	1772.91	18597
1775.09	20276	1775.09	17066	1775.09	16255	1775.09	15368	1775.09	20973	1775.09	18447	1775.09	16267	1775.09	14563	1775.09	18661
1777.26	20196	1777.26	17095	1777.26	16154	1777.26	15460	1777.26	21092	1777.26	18584	1777.26	16341	1777.26	14594	1777.26	18582
1779.44	20169	1779.44	17106	1779.44	16175	1779.44	15430	1779.44	20915	1779.44	18443	1779.44	16316	1779.44	14556	1779.44	18561
1781.61	20204	1781.61	17103	1781.61	16188	1781.61	15319	1781.61	20932	1781.61	18459	1781.61	16282	1781.61	14602	1781.61	18546
1783.79	20016	1783.79	17025	1783.79	16133	1783.79	15407	1783.79	20802	1783.79	18487	1783.79	16207	1783.79	14655	1783.79	18584
1785.96	20124	1785.96	17131	1785.96	16117	1785.96	15364	1785.96	20920	1785.96	18432	1785.96	16288	1785.96	14584	1785.96	18508
1788.13	20106	1788.13	16990	1788.13	16281	1788.13	15386	1788.13	20822	1788.13	18424	1788.13	16195	1788.13	14493	1788.13	18572
1790.31	20117	1790.31	17047	1790.31	16168	1790.31	15295	1790.31	20887	1790.31	18544	1790.31	16244	1790.31	14559	1790.31	18483
1792.48	20058	1792.48	17019	1792.48	16176	1792.48	15326	1792.48	20861	1792.48	18486	1792.48	16270	1792.48	14531	1792.48	18521
1794.65	20134	1794.65	16873	1794.65	16172	1794.65	15325	1794.65	21008	1794.65	18473	1794.65	16271	1794.65	14577	1794.65	18555
1796.82	20054	1796.82	17043	1796.82	16158	1796.82	15356	1796.82	20861	1796.82	18488	1796.82	16174	1796.82	14503	1796.82	18517
1798.99	20084	1798.99	16990	1798.99	16088	1798.99	15365	1798.99	20836	1798.99	18454	1798.99	16171	1798.99	14543	1798.99	18433
1801.16	20136	1801.16	16993	1801.16	16104	1801.16	15351	1801.16	21232	1801.16	18451	1801.16	16246	1801.16	14626	1801.16	18542
1803.33	20025	1803.33	16939	1803.33	16155	1803.33	15365	1803.33	20813	1803.33	18497	1803.33	16219	1803.33	14575	1803.33	18403
1805.5	20107	1805.5	16984	1805.5	16215	1805.5	15320	1805.5	20842	1805.5	18401	1805.5	16155	1805.5	14595	1805.5	18490
1807.67	20008	1807.67	17018	1807.67	16102	1807.67	15341	1807.67	20847	1807.67	18406	1807.67	16223	1807.67	14525	1807.67	18527
1809.83	20057	1809.83	16918	1809.83	16100	1809.83	15311	1809.83	20843	1809.83	18343	1809.83	16165	1809.83	14553	1809.83	18347
1812	20065	1812	16981	1812	16011	1812	15335	1812	20891	1812	18270	1812	16232	1812	14469	1812	18481
1814.17	19967	1814.17	16867	1814.17	16034	1814.17	15208	1814.17	20762	1814.17	18243	1814.17	16097	1814.17	14494	1814.17	18385
1816.33	19919	1816.33	16856	1816.33	16016	1816.33	15284	1816.33	20764	1816.33	18303	1816.33	16151	1816.33	14424	1816.33	18332
1818.5	19874	1818.5	16957	1818.5	16043	1818.5	15216	1818.5	20716	1818.5	18222	1818.5	16117	1818.5	14496	1818.5	18375
1820.66	19961	1820.66	16856	1820.66	16066	1820.66	15199	1820.66	20807	1820.66	18288	1820.66	16188	1820.66	14467	1820.66	18325
1822.83	19885	1822.83	16883	1822.83	16007	1822.83	15230	1822.83	20608	1822.83	18163	1822.83	16014	1822.83	14489	1822.83	18420
1824.99	19947	1824.99	16828	1824.99	16012	1824.99	15188	1824.99	20678	1824.99	18220	1824.99	16099	1824.99	14459	1824.99	18445
1827.15	19864	1827.15	16827	1827.15	15987	1827.15	15243	1827.15	20512	1827.15	18180	1827.15	16113	1827.15	14454	1827.15	18373
1829.31	19836	1829.31	16930	1829.31	16008	1829.31	15158	1829.31	20638	1829.31	18186	1829.31	16099	1829.31	14428	1829.31	18314
1831.48	19727	1831.48	16775	1831.48	16059	1831.48	15163	1831.48	20540	1831.48	18300	1831.48	16046	1831.48	14450	1831.48	18274
1833.64	19788	1833.64	16774	1833.64	15924	1833.64	15168	1833.64	20610	1833.64	18153	1833.64	16066	1833.64	14423	1833.64	18357
1835.8	19777	1835.8	16812	1835.8	15987	1835.8	15187	1835.8	20586	1835.8	18197	1835.8	16033	1835.8	14490	1835.8	18297
1837.96	19718	1837.96	16763	1837.96	15881	1837.96	15193	1837.96	20545	1837.96	18170	1837.96	15988	1837.96	14412	1837.96	18267
1840.12	19742	1840.12	16866	1840.12	15914	1840.12	15192	1840.12	20585	1840.12	18111	1840.12	16034	1840.12	14357	1840.12	18267
1842.28	19741	1842.28	16761	1842.28	15897	1842.28	15167	1842.28	20471	1842.28	18192	1842.28	16013	1842.28	14276	1842.28	18319
1844.44	19733	1844.44	16703	1844.44	15944	1844.44	15124	1844.44	20573	1844.44	18181	1844.44	16006	1844.44	14375	1844.44	18165
1846.59	19725	1846.59	16769	1846.59	15949	1846.59	15124	1846.59	20538	1846.59	18187	1846.59	15984	1846.59	14276	1846.59	18263
1848.75	19693	1848.75	16677	1848.75	15892	1848.75	15157	1848.75	20535	1848.75	18071	1848.75	15994	1848.75	14373	1848.75	18133
1850.91	19712	1850.91	16705	1850.91	15935	1850.91	15100	1850.91	20503	1850.91	18133	1850.91	15935	1850.91	14430	1850.91	18286
1853.06	19733	1853.06	16745	1853.06	15895	1853.06	15101	1853.06	20500	1853.06	18075	1853.06	15913	1853.06	14362	1853.06	18205
1855.22	19647	1855.22	16705	1855.22	15809	1855.22	15167	1855.22	20426	1855.22	18098	1855.22	15950	1855.22	14308	1855.22	18242
1857.38	19676	1857.38	16662	1857.38	15918	1857.38	15100	1857.38	20604	1857.38	18082	1857.38	15916	1857.38	14294	1857.38	18203
1859.53	19741	1859.53	16721	1859.53	15865	1859.53	15072	1859.53	20487	1859.53	18148	1859.53	15910	1859.53	14294	1859.53	18249
1861.68	19585	1861.68	16700	1861.68	15854	1861.68	15103	1861.68	20456	1861.68	18077	1861.68	15910	1861.68	14342	1861.68	18189
1863.84	19594	1863.84	16673	1863.84	15828	1863.84	15108	1863.84	20426	1863.84	18048	1863.84	15880	1863.84	14309	1863.84	18264
1865.99	19543	1865.99	16612	1865.99	15793	1865.99	14963	1865.99	20483	1865.99	18107	1865.99	15869	1865.99	14368	1865.99	18228
1868.14	19542	1868.14	16648	1868.14	15852	1868.14	15074	1868.14	20470	1868.14	18079	1868.14	15903	1868.14	14322	1868.14	18254
1870.3	19549	1870.3	16695	1870.3	15810	1870.3	14957	1870.3	20434	1870.3	17976	1870.3	15931	1870.3	14274	1870.3	18153
1872.45	19677	1872.45	16612	1872.45	15867	1872.45	15080	1872.45	20419	1872.45	18078	1872.45	15867	1872.45	14264	1872.45	18158
1874.6	19561	1874.6	16577	1874.6	15899	1874.6	15006	1874.6	20439	1874.6	18047	1874.6	15930	1874.6	14276	1874.6	18196
1876.75	19624	1876.75	16638	1876.75	15893	1876.75	14936	1876.75	20529	1876.75	18066	1876.75	15885	1876.75	14304	1876.75	18208
1878.9	19576	1878.9	16685	1878.9	15748	1878.9	15099	1878.9	20505	1878.9	18010	1878.9	15775	1878.9	14160	1878.9	18181
1881.05	19545	1881.05	16657	1881.05	15803	1881.05	14949	1881.05	20328	1881.05	18094	1881.05	15782	1881.05	14228	1881.05	18150
1883.2	19529	1883.2	16624	1883.2	15859	1883.2	14990	1883.2	20428	1883.2	17982	1883.2	15887	1883.2	14283	1883.2	18172
1885.34	19474	1885.34	16650	1885.34	15866	1885.34	14996	1885.34	20377	1885.34	18050	1885.34	15885	1885.34	14233	1885.34	18189
1887.49	19541	1887.49	16582	1887.49	15778	1887.49	15006	1887.49	20374	1887.49	18044	1887.49	15887	1887.49	14220	1887.49	18160
1889.64	19559	1889.64	16511	1889.64	15803	1889.64	14970	1889.64	20335	1889.64	17931	1889.64	15768	1889.64	14193	1889.64	18052
1891.79	19453	1891.79	16570	1891.79	15766	1891.79	14940	1891.79	20321	1891.79	17966	1891.79	15853	1891.79	14257	1891.79	18140
1893.93	19351	1893.93	16514	1893.93	15751	1893.93	14913	1893.93	20380	1893.93	18242	1893.93	15729	1893.93	14265	1893.93	18116
1896.08	19354	1896.08	16605	1896.08	15647	1896.08	14824	1896.08	20307	1896.08	17931	1896.08	15770	1896.08	14574	1896.08	17948
1898.22	19393	1898.22	16478	1898.22	15782	1898.22	14929	1898.22	20324	1898.22	17999	1898.22	15773	1898.22	15087	1898.22	18099
1900.37	19421	1900.37	16581	1900.37	15844	1900.37	14956	1900.37	20282	1900.37	17976	1900.37	15697	1900.37	14759	1900.37	17982
1902.51	19455	1902.51	16512	1902.51	15724	1902.51	14895	1902.51	20275	1902.51	17824	1902.51	15712	1902.51	14176	1902.51	17997
1904.65	19441	1904.65	16509	1904.65	15751	1904.65	14889	1904.65	20207	1904.65	17857	1904.65	15766	1904.65	14201	1904.65	18047
1906.8	19378	1906.8	16415	1906.8	15608	1906.8	14948	1906.8	20255	1906.8	17857	1906.8	15684	1906.8	14055	1906.8	17938
1908.94	19274	1908.94	16394	1908.94	15684	1908.94	14872	1908.94	20333	1908.94	17917	1908.94	15715	1908.94	14084	1908.94	17907
1911.08	19379	1911.08	16453	1911.08	15751	1911.08	14819	1911.08	20219	1911.08	17869	1911.08	15818	1911.08	14169	1911.08	17932
1913.22	19397	1913.22	16397	1913.22	15707	1913.22	14843	1913.22	20150	1913.22	17813	1913.22	15797	1913.22	14117	1913.22	18048
1915.36	19403	1915.36	16390	1915.36	15657	1915.36	14833	1915.36	20242	1915.36	17877	1915.36	15699	1915.36	14068	1915.36	17878
1917.5	19326	1917.5	16379	1917.5	15692	1917.5	14793	1917.5	20144	1917.5	17904	1917.5	15709	1917.5	14118	1917.5	17974
1919.64	19269	1919.64	16536	1919.64	15604	1919.64	14867	1919.64	20293	1919.64	17855	1919.64	15653	1919.64	14022	1919.64	18100
1921.78	19285	1921.78	16476	1921.78	15632	1921.78	14920	1921.78	20224	1921.78	17837	1921.78	15659	1921.78	14113	1921.78	17936
1923.92	19267	1923.92	16447	1923.92	15624	1923.92	14928	1923.92	20184	1923.92	17924	1923.92	15644	1923.92	14117	1923.92	17977
1926.06	19318	1926.06	16439	1926.06	15646	1926.06	14845	1926.06	20100	1926.06	17769	1926.06	15623	1926.06	14132	1926.06	17851
1928.19	19349	1928.19	16307	1928.19	15576	1928.19	14781	1928.19	20275	1928.19	17826	1928.19	15706	1928.19	14050	1928.19	17914
1930.33	19305	1930.33	16434	1930.33	15564	1930.33	14859	1930.33	20177	1930.33	17820	1930.33	15599	1930.33	13991	1930.33	17911
1932.47	19272	1932.47	16392	1932.47	15547	1932.47	14857	1932.47	20225	1932.47	17826	1932.47	15593	1932.47	14071	1932.47	17942
1934.6	19287	1934.6	16460	1934.6	15563	1934.6	14771	1934.6	20123	1934.6	17853	1934.6	15561	1934.6	13923	1934.6	17938
1936.74	19214	1936.74	16363	1936.74	15506	1936.74	14794	1936.74	20071	1936.74	17766	1936.74	15625	1936.74	14064	1936.74	17825
1938.87	19248	1938.87	16307	1938.87	15570	1938.87	14664	1938.87	20017	1938.87	17795	1938.87	15566	1938.87	14026	1938.87	17775
1941.01	19205	1941.01	16287	1941.01	15492	1941.01	14690	1941.01	20177	1941.01	17693	1941.01	15639	1941.01	14002	1941.01	17829
1943.14	19096	1943.14	16249	1943.14	15536	1943.14	14645	1943.14	20044	1943.14	17710	1943.14	15595	1943.14	13977	1943.14	17891
1945.27	19184	1945.27	16351	1945.27	15478	1945.27	14756	1945.27	20082	1945.27	17712	1945.27	15558	1945.27	14057	1945.27	17779
1947.4	19087	1947.4	16307	1947.4	15599	1947.4	14698	1947.4	20022	1947.4	17731	1947.4	15561	1947.4	13964	1947.4	17809
1949.54	19191	1949.54	16292	1949.54	15522	1949.54	14697	1949.54	20026	1949.54	17868	1949.54	15570	1949.54	14057	1949.54	17920
1951.67	19118	1951.67	16272	1951.67	15520	1951.67	14759	1951.67	20132	1951.67	17725	1951.67	15603	1951.67	13960	1951.67	17850
1953.8	19117	1953.8	16375	1953.8	15523	1953.8	14682	1953.8	20242	1953.8	17657	1953.8	15643	1953.8	14057	1953.8	17807
1955.93	19142	1955.93	16332	1955.93	15586	1955.93	14777	1955.93	20159	1955.93	17787	1955.93	15551	1955.93	14047	1955.93	17842
1958.06	19166	1958.06	16337	1958.06	15573	1958.06	14731	1958.06	20043	1958.06	17765	1958.06	15608	1958.06	14013	1958.06	17850
1960.19	19161	1960.19	16291	1960.19	15556	1960.19	14781	1960.19	20089	1960.19	17838	1960.19	15511	1960.19	14030	1960.19	17867
1962.32	19178	1962.32	16312	1962.32	15608	1962.32	14597	1962.32	20060	1962.32	17770	1962.32	15556	1962.32	13894	1962.32	17857
1964.44	19155	1964.44	16325	1964.44	15567	1964.44	14644	1964.44	20110	1964.44	17718	1964.44	15585	1964.44	14019	1964.44	17867
1966.57	19152	1966.57	16360	1966.57	15502	1966.57	14705	1966.57	20104	1966.57	17827	1966.57	15508	1966.57	14026	1966.57	17852
1968.7	19098	1968.7	16315	1968.7	15583	1968.7	14746	1968.7	20086	1968.7	17749	1968.7	15492	1968.7	13981	1968.7	17858
1970.82	19168	1970.82	16316	1970.82	15444	1970.82	14730	1970.82	20053	1970.82	17623	1970.82	15490	1970.82	13935	1970.82	17837
1972.95	19142	1972.95	16335	1972.95	15426	1972.95	14700	1972.95	19959	1972.95	17674	1972.95	15565	1972.95	14019	1972.95	17858
1975.08	19093	1975.08	16251	1975.08	15487	1975.08	14592	1975.08	19984	1975.08	17713	1975.08	15575	1975.08	13931	1975.08	17843
1977.2	19055	1977.2	16271	1977.2	15515	1977.2	14688	1977.2	20005	1977.2	17687	1977.2	15494	1977.2	13962	1977.2	17794
1979.33	18955	1979.33	16232	1979.33	15472	1979.33	14589	1979.33	19919	1979.33	17550	1979.33	15439	1979.33	13885	1979.33	17642
1981.45	18939	1981.45	16150	1981.45	15388	1981.45	14567	1981.45	19935	1981.45	17609	1981.45	15393	1981.45	13799	1981.45	17743
1983.57	18947	1983.57	16138	1983.57	15351	1983.57	14542	1983.57	19818	1983.57	17566	1983.57	15399	1983.57	13915	1983.57	17668
1985.7	18921	1985.7	16164	1985.7	15417	1985.7	14536	1985.7	20002	1985.7	17615	1985.7	15378	1985.7	13869	1985.7	17680
1987.82	18904	1987.82	16155	1987.82	15430	1987.82	14566	1987.82	19965	1987.82	17506	1987.82	15378	1987.82	13832	1987.82	17699
1989.94	18904	1989.94	16155	1989.94	15430	1989.94	14566	1989.94	19965	1989.94	17506	1989.94	15378	1989.94	13832	1989.94	17699

## Sheet: Validation set of spectra
CVD (X)	CVD(Y)	Healthy (X)	Healthy (Y)
1987.82	1.66702	1800.56	1.31693
1985.7	1.6628	1798.39	1.4531
1983.57	1.72572	1796.22	1.48068
1981.45	1.88662	1794.05	1.51355
1979.33	2.10857	1791.88	1.6149
1977.2	2.48981	1789.71	1.70127
1975.08	3.0356	1787.53	1.64869
1972.95	3.43971	1785.36	1.68806
1970.82	3.60976	1783.19	1.80413
1968.7	3.79061	1781.01	1.82755
1966.57	3.71821	1778.84	1.8761
1964.44	3.55829	1776.66	1.86316
1962.32	3.33231	1774.48	2.05463
1960.19	3.08352	1772.31	2.41793
1958.06	3.00138	1770.13	2.65575
1955.93	3.12816	1767.95	2.57925
1953.8	3.05073	1765.77	2.38617
1951.67	3.26106	1763.6	2.25359
1949.54	3.41724	1761.42	2.06265
1947.4	3.1875	1759.24	1.84376
1945.27	3.04033	1757.06	1.76939
1943.14	2.90591	1754.87	1.83369
1941.01	2.85256	1752.69	2.04144
1938.87	2.80206	1750.51	2.10243
1936.74	2.91399	1748.33	2.09752
1934.6	2.92851	1746.14	2.08829
1932.47	3.19883	1743.96	2.37223
1930.33	3.44237	1741.78	2.60392
1928.19	3.52724	1739.59	2.57625
1926.06	3.6028	1737.4	2.27227
1923.92	3.7409	1735.22	1.91902
1921.78	3.86858	1733.03	1.60994
1919.64	3.82656	1730.84	1.22129
1917.5	3.84985	1728.66	0.966986
1915.36	3.80775	1726.47	1.00834
1913.22	3.89988	1724.28	1.48851
1911.08	3.72408	1722.09	1.94499
1908.94	3.66684	1719.9	2.39624
1906.8	3.36977	1717.71	2.81799
1904.65	3.19987	1715.52	3.49716
1902.51	3.02821	1713.33	4.19982
1900.37	2.80445	1711.13	5.03866
1898.22	2.86591	1708.94	6.00393
1896.08	3.18676	1706.75	7.61914
1893.93	3.37416	1704.55	9.73085
1891.79	3.40613	1702.36	11.9945
1889.64	3.64171	1700.16	14.2535
1887.49	3.69985	1697.97	16.6276
1885.34	3.79924	1695.77	19.3395
1883.2	3.59903	1693.57	21.9351
1881.05	3.3119	1691.38	24.7798
1878.9	3.30262	1689.18	27.9562
1876.75	3.05224	1686.98	31.6964
1874.6	2.75559	1684.78	35.1683
1872.45	2.88888	1682.58	38.2007
1870.3	2.78683	1680.38	40.8865
1868.14	2.74478	1678.18	43.5596
1865.99	2.77368	1675.98	46.273
1863.84	2.4987	1673.78	48.8324
1861.68	2.34334	1671.58	51.1123
1859.53	2.41948	1669.37	53.1291
1857.38	2.01101	1667.17	54.5849
1855.22	2.15059	1664.96	54.8786
1853.06	2.24563	1662.76	53.9095
1850.91	2.24273	1660.55	51.9724
1848.75	2.56807	1658.35	49.3786
1846.59	2.7675	1656.14	46.2597
1844.44	2.97908	1653.93	42.7645
1842.28	2.91716	1651.73	38.5896
1840.12	2.9225	1649.52	34.23
1837.96	2.68775	1647.31	30.003
1835.8	2.60818	1645.1	26.2084
1833.64	2.22517	1642.89	22.7553
1831.48	1.90144	1640.68	19.9946
1829.31	1.62872	1638.47	18.056
1827.15	1.25877	1636.26	16.8776
1824.99	1.36122	1634.05	15.876
1822.83	1.37188	1631.83	15.1523
1820.66	1.64121	1629.62	14.7457
1818.5	1.80958	1627.41	14.6586
1816.33	1.96167	1625.19	14.6211
1814.17	2.10191	1622.98	14.8232
1812	2.20713	1620.76	15.186
1809.83	2.16649	1618.54	15.4608
1807.67	2.00091	1616.33	15.6571
1805.5	2.29482	1614.11	15.4959
1803.33	2.33442	1611.89	15.1086
1801.16	2.54921	1609.67	14.1438
1798.99	2.50377	1607.46	12.7111
1796.82	2.46815	1605.24	10.9576
1794.65	2.53865	1603.02	9.18616
1792.48	2.42616	1600.79	7.67448
1790.31	2.14007	1598.57	6.5052
1788.13	1.93452	1596.35	5.87684
1785.96	1.77697	1594.13	5.62861
1783.79	1.65158	1591.91	5.89778
1781.61	1.72756	1589.68	6.26697
1779.44	1.92427	1587.46	6.34434
1777.26	2.15015	1585.23	5.99312
1775.09	2.38579	1583.01	5.21587
1772.91	2.48853	1580.78	4.37381
1770.74	2.51674	1578.56	3.34957
1768.56	2.28846	1576.33	2.35732
1766.38	2.02164	1574.1	1.48367
1764.2	1.67136	1571.87	1.1721
1762.02	1.50135	1569.64	1.20391
1759.84	1.54335	1567.41	1.55735
1757.66	1.57778	1565.18	2.09032
1755.48	1.98568	1562.95	2.70785
1753.3	2.35975	1560.72	3.4985
1751.12	2.49422	1558.49	4.53318
1748.94	2.29489	1556.26	5.50844
1746.75	1.98945	1554.03	6.41328
1744.57	1.77887	1551.79	7.48549
1742.39	1.36559	1549.56	9.19004
1740.2	1.08902	1547.32	11.6926
1738.02	1.00983	1545.09	15.4916
1735.83	1.22372	1542.85	20.8694
1733.65	1.5084	1540.62	28.4563
1731.46	1.52858	1538.38	38.3327
1729.27	1.70654	1536.14	49.5002
1727.08	1.7409	1533.9	61.0727
1724.89	1.82774	1531.67	72.3289
1722.71	1.78819	1529.43	82.6567
1720.52	1.89573	1527.19	90.7933
1718.33	1.76537	1524.95	96.158
1716.13	1.86509	1522.71	97.9969
1713.94	1.78655	1520.46	96.2867
1711.75	1.6927	1518.22	91.0319
1709.56	1.74107	1515.98	82.4475
1707.37	1.66628	1513.74	71.4663
1705.17	1.72723	1511.49	59.275
1702.98	1.67748	1509.25	47.0589
1700.78	1.69658	1507	35.7423
1698.59	1.82344	1504.76	26.2775
1696.39	2.08567	1502.51	18.5328
1694.2	2.32412	1500.26	12.5514
1692	2.75928	1498.02	8.15191
1689.8	3.54151	1495.77	5.31936
1687.6	4.35291	1493.52	3.41615
1685.4	4.80412	1491.27	1.86778
1683.21	5.20471	1489.02	1.16205
1681.01	5.59075	1486.77	2.96039
1678.81	6.20822	1484.52	6.89194
1676.6	6.53187	1482.27	10.8892
1674.4	6.93418	1480.02	14.2406
1672.2	7.44141	1477.76	17.4227
1670	7.90807	1475.51	20.3974
1667.79	8.26358	1473.26	22.1551
1665.59	8.16232	1471	23.171
1663.39	7.96619	1468.75	25.1992
1661.18	7.72588	1466.49	29.4633
1658.98	7.52818	1464.24	34.1819
1656.77	7.24513	1461.98	37.9378
1654.56	7.06594	1459.72	41.009
1652.36	6.84266	1457.46	43.9159
1650.15	6.60199	1455.21	45.8819
1647.94	6.28114	1452.95	46.5138
1645.73	5.82313	1450.69	46.2216
1643.52	5.31758	1448.43	45.1804
1641.31	4.95263	1446.17	42.7344
1639.1	4.41678	1443.9	38.8508
1636.89	4.09946	1441.64	34.3045
1634.68	3.65248	1439.38	29.6937
1632.47	3.15367	1437.12	25.1372
1630.25	2.83545	1434.85	21.0522
1628.04	2.46938	1432.59	17.7648
1625.83	2.22346	1430.32	15.2246
1623.61	2.0987	1428.06	13.3516
1621.4	2.02748	1425.79	11.9372
1619.18	1.85695	1423.52	11.1255
1616.96	1.77927	1421.26	10.6241
1614.75	1.81801	1418.99	10.1991
1612.53	1.95062	1416.72	10.0942
1610.31	2.1983	1414.45	10.4119
1608.09	2.39401	1412.18	10.7007
1605.87	2.72731	1409.91	10.6605
1603.65	2.8677	1407.64	10.6175
1601.43	3.05301	1405.37	10.6031
1599.21	3.20337	1403.1	10.6042
1596.99	3.27409	1400.82	9.97112
1594.77	3.56933	1398.55	8.73431
1592.55	3.92915	1396.28	7.3377
1590.32	4.07366	1394	6.23627
1588.1	3.96522	1391.73	5.07348
1585.88	3.83744	1389.45	4.1316
1583.65	3.45759	1387.18	3.44056
1581.43	3.43832	1384.9	2.88053
1579.2	3.15852	1382.62	2.46809
1576.97	2.83935	1380.34	2.1223
1574.75	2.91262	1378.06	2.07094
1572.52	2.95469	1375.79	2.06201
1570.29	2.87542	1373.51	2.52683
1568.06	2.58663	1371.23	3.23307
1565.83	2.26414	1368.94	4.2477
1563.6	2.32453	1366.66	5.14745
1561.37	2.56688	1364.38	6.06479
1559.14	2.6913	1362.1	7.1466
1556.91	3.08672	1359.81	8.38989
1554.68	3.44405	1357.53	9.65238
1552.44	4.05948	1355.25	10.7526
1550.21	4.88971	1352.96	12.0698
1547.97	5.7876	1350.67	13.5392
1545.74	7.09952	1348.39	15.0933
1543.5	9.14331	1346.1	16.4672
1541.27	11.7968	1343.81	17.6993
1539.03	15.6368	1341.53	18.2413
1536.8	20.3219	1339.24	18.1156
1534.56	26.3842	1336.95	17.2662
1532.32	34.0638	1334.66	16.2599
1530.08	43.0908	1332.37	15.4352
1527.84	53.4195	1330.08	14.7516
1525.6	64.6565	1327.78	13.8005
1523.36	75.6973	1325.49	12.8059
1521.12	85.7142	1323.2	11.9601
1518.88	93.5958	1320.9	10.9867
1516.64	97.6466	1318.61	10.0051
1514.39	98.0649	1316.32	9.1358
1512.15	94.4553	1314.02	8.45246
1509.91	87.141	1311.72	7.73524
1507.66	77.3554	1309.43	6.85526
1505.42	66.3062	1307.13	5.3836
1503.17	55.1715	1304.83	3.86772
1500.92	44.5369	1302.53	2.874
1498.68	35.3033	1300.23	2.43384
1496.43	27.6192	1297.93	2.34165
1494.18	21.9031	1295.63	2.5598
1491.93	18.0423	1293.33	3.30271
1489.68	15.0646	1291.03	4.34025
1487.43	13.0135	1288.73	5.54529
1485.18	11.5755	1286.43	6.37378
1482.93	10.5054	1284.12	7.20446
1480.68	9.96155	1281.82	7.87252
1478.43	9.8627	1279.52	8.44643
1476.18	9.67701	1277.21	8.78242
1473.92	9.67078	1274.91	9.06014
1471.67	9.75574	1272.6	9.22866
1469.41	9.66995	1270.29	9.13543
1467.16	9.80883	1267.98	9.28278
1464.9	10.0818	1265.68	9.39451
1462.65	10.2948	1263.37	9.10148
1460.39	10.9273	1261.06	8.10491
1458.13	11.4997	1258.75	7.3791
1455.87	11.9814	1256.44	7.10361
1453.62	12.349	1254.13	6.99178
1451.36	12.6197	1251.81	6.67962
1449.1	12.811	1249.5	6.36318
1446.84	12.7056	1247.19	6.46661
1444.58	12.6653	1244.88	6.6965
1442.31	11.8922	1242.56	6.62328
1440.05	10.9634	1240.25	6.10802
1437.79	10.0823	1237.93	5.62153
1435.53	8.85648	1235.61	4.90783
1433.26	7.71973	1233.3	3.99918
1431	6.46239	1230.98	2.95356
1428.73	5.40783	1228.66	1.95684
1426.47	4.54098	1226.34	1.21623
1424.2	3.81369	1224.03	1.10658
1421.93	3.06496	1221.71	1.82531
1419.67	2.67155	1219.39	3.13224
1417.4	2.49232	1217.06	4.81538
1415.13	2.31906	1214.74	6.51873
1412.86	2.27424	1212.42	8.19796
1410.59	2.17712	1210.1	9.54659
1408.32	2.51901	1207.77	10.2875
1406.05	2.87215	1205.45	10.1254
1403.78	3.23681	1203.13	9.1326
1401.5	3.53834	1200.8	7.79869
1399.23	3.77619	1198.47	6.25249
1396.96	3.78801	1196.15	4.79626
1394.68	3.93512	1193.82	3.43726
1392.41	3.70553	1191.49	2.40592
1390.13	3.54247	1189.17	1.74861
1387.86	3.22261	1186.84	1.6379
1385.58	3.00749	1184.51	2.10868
1383.31	2.60909	1182.18	3.33707
1381.03	2.29961	1179.85	5.69448
1378.75	1.9029	1177.51	9.33313
1376.47	1.85585	1175.18	14.6454
1374.19	1.95001	1172.85	22.2985
1371.91	1.93852	1170.52	32.5479
1369.63	2.13557	1168.18	45.151
1367.35	2.21723	1165.85	59.1713
1365.07	2.42286	1163.51	73.172
1362.79	2.45298	1161.18	84.456
1360.5	2.31055	1158.84	90.795
1358.22	2.35769	1156.5	90.7233
1355.93	2.47083	1154.17	84.4559
1353.65	2.42589	1151.83	73.4443
1351.36	2.41034	1149.49	59.654
1349.08	2.42682	1147.15	45.4118
1346.79	2.40932	1144.81	32.7075
1344.51	2.25136	1142.47	23.2255
1342.22	2.18901	1140.13	16.9974
1339.93	2.01898	1137.79	13.7586
1337.64	2.10602	1135.44	12.5036
1335.35	2.34253	1133.1	12.463
1333.06	2.22656	1130.76	12.4291
1330.77	2.31038	1128.41	11.9766
1328.48	2.32588	1126.07	10.5761
1326.19	2.25566	1123.72	8.4611
1323.89	2.26284	1121.37	6.12751
1321.6	2.44535	1119.03	4.18515
1319.31	2.37168	1116.68	2.65051
1317.01	2.50544	1114.33	1.63925
1314.72	2.51612	1111.98	1.27899
1312.42	2.39388	1109.63	1.30991
1310.13	2.20528	1107.28	1.52055
1307.83	1.97991	1104.93	1.49716
1305.53	2.07713	1102.58	1.47172
1303.23	2.07216	1100.23	1.46259
1300.94	2.39782	1097.88	1.56928
1298.64	2.51402	1095.52	1.52579
1296.34	3.22048	1093.17	1.50357
1294.04	3.92036	1090.82	1.57022
1291.73	4.85789	1088.46	1.75813
1289.43	5.91669	1086.11	2.14818
1287.13	7.05768	1083.75	2.24035
1284.83	7.96117	1081.39	2.18933
1282.52	8.68587	1079.03	2.12459
1280.22	9.11285	1076.68	2.18255
1277.92	8.81532	1074.32	2.02971
1275.61	8.41558	1071.96	1.84204
1273.31	7.63427	1069.6	1.55627
1271	6.94445	1067.24	1.40588
1268.69	6.21061	1064.88	1.18279
1266.38	5.30354	1062.51	0.854955
1264.08	4.76138	1060.15	0.86913
1261.77	4.53584	1057.79	1.35545
1259.46	4.36048	1055.42	1.7141
1257.15	3.95811	1053.06	1.76578
1254.84	3.60613	1050.7	1.82499
1252.53	3.16679	1048.33	1.8043
1250.21	3.04977	1045.96	1.68007
1247.9	2.70443	1043.6	1.70636
1245.59	2.35247	1041.23	2.38933
1243.27	2.27493	1038.86	3.75748
1240.96	2.09666	1036.49	5.35639
1238.64	2.02523	1034.12	6.78788
1236.33	2.12541	1031.75	8.02093
1234.01	2.18367	1029.38	8.8581
1231.7	2.05417	1027.01	9.21384
1229.38	2.19359	1024.64	9.63277
1227.06	2.36148	1022.26	10.9006
1224.74	2.85687	1019.89	13.782
1222.42	3.37699	1017.52	18.767
1220.1	4.11218	1015.14	25.835
1217.78	5.1584	1012.77	34.7109
1215.46	6.45306	1010.39	44.5076
1213.14	7.71256	1008.02	53.0984
1210.82	8.71243	1005.64	57.9328
1208.49	9.65486	1003.26	57.8104
1206.17	10.6084	1000.88	52.6239
1203.85	11.7466	998.503	43.351
1201.52	12.4575	996.123	31.9598
1199.2	13.1922	993.743	20.9385
1196.87	13.7017	991.362	12.1633
1194.54	14.0961	988.981	6.66076
1192.22	14.4565	986.598	3.80828
1189.89	14.5054	984.216	2.50067
1187.56	14.5196	981.832	1.82337
1185.23	14.7492	979.448	1.54896
1182.9	15.5734	977.063	1.66731
1180.57	16.5917	974.678	2.6416
1178.24	18.0414	972.292	4.31883
1175.91	20.1028	969.905	6.31982
1173.58	23.3163	967.518	8.34483
1171.24	27.9421	965.13	10.1327
1168.91	34.3278	962.741	11.683
1166.58	42.9705	960.352	12.7328
1164.24	53.6705	957.962	13.2945
1161.91	65.5244	955.572	13.3621
1159.57	77.1524	953.181	13.1451
1157.23	87.1384	950.789	12.5793
1154.9	93.7721	948.396	12.0089
1152.56	95.6886	946.003	11.5391
1150.22	92.6353	943.61	11.2645
1147.88	85.3224	941.215	11.0077
1145.54	74.8412	938.82	10.6291
1143.2	62.9665	936.425	9.94367
1140.86	51.5322	934.028	8.97751
1138.52	41.3737	931.631	8.08967
1136.18	33.5635	929.234	7.20894
1133.84	27.7538	926.836	6.40491
1131.49	23.4512	924.437	5.51014
1129.15	20.1337	922.037	4.9035
1126.8	17.8845	919.637	4.12099
1124.46	15.7157	917.236	3.21039
1122.11	13.7587	914.835	2.18982
1119.77	12.4362	912.433	1.34638
1117.42	10.9357	910.03	0.991626
1115.07	9.73618	907.627	1.08971
1112.72	8.8589	905.223	1.49449
1110.37	7.898	902.818	2.08179
1108.02	7.09009	900.413	3.07642
1105.67	6.50603	898.007	4.15952
1103.32	5.79246	895.6	4.90928
1100.97	5.13903	893.193	5.2919
1098.62	4.77396	890.785	5.42835
1096.27	4.23707	888.376	5.60821
1093.91	4.02655	885.967	5.8683
1091.56	3.73999	883.557	6.09562
1089.21	3.62749	881.147	6.4387
1086.85	3.61346	878.736	6.90237
1084.49	3.34895	876.324	7.57858
1082.14	3.34654	873.911	7.77174
1079.78	3.0935	871.498	7.85593
1077.42	2.9852	869.085	8.03864
1075.07	2.84493	866.67	8.51513
1072.71	2.54901	864.255	9.30641
1070.35	2.20788	861.839	10.4591
1067.99	2.04833	859.423	12.0704
1065.63	1.93433	857.006	13.8386
1063.26	1.80435	854.588	15.354
1060.9	1.94004	852.17	15.6938
1058.54	1.83792	849.751	15.1838
1056.18	1.91736	847.332	14.079
1053.81	1.89861	844.911	12.7705
1051.45	1.9512	842.49	11.5462
1049.08	1.88898	840.069	10.8582
1046.72	2.14564	837.647	10.8428
1044.35	2.40789	835.224	11.5036
1041.98	2.62833	832.8	12.1584
1039.62	2.90635	830.376	12.33
1037.25	3.24223	827.951	12.0941
1034.88	3.64828	825.526	11.3556
1032.51	4.34021	823.1	10.0862
1030.14	5.02846	820.673	8.48936
1027.77	5.79988	818.245	6.78671
1025.4	7.03888	815.817	5.09716
1023.02	8.25171	813.389	4.00607
1020.65	9.69334	810.959	3.20222
1018.28	11.78	808.529	2.63062
1015.9	14.1704	806.098	2.20878
1013.53	17.3124	803.667	2.16663
1011.15	20.8616	801.235	2.15047
1008.78	24.3831	798.802	2.22823
1006.4	27.7285	796.369	2.02217
1004.02	30.1391	793.935	1.68757
1001.65	31.095	791.5	1.4275
999.267	30.3408	789.065	1.44015
996.888	28.0613	786.629	1.53013
994.508	23.965	784.192	1.75152
992.127	19.358	781.755	2.14537
989.746	14.5037	779.317	2.51746
987.365	10.2073	776.878	2.98003
984.982	6.63039	774.439	3.61245
982.599	4.28314	771.999	4.32025
980.216	2.7236	769.558	5.06091
977.832	2.11227	767.117	6.1537
975.447	2.20697	764.675	7.51456
973.061	2.59974	762.233	8.7027
970.675	3.25393	759.789	9.42447
968.288	4.2335	757.345	9.59423
965.901	5.36868	754.901	9.4594
963.513	6.38681	752.456	9.12394
961.124	7.537	750.01	8.35413
958.735	8.22013	747.563	7.23655
956.345	8.63854	745.116	6.16685
953.954	8.92488	742.668	5.44527
951.563	8.6301	740.219	4.80169
949.171	7.98533	737.77	4.3133
946.778	7.26999	735.32	3.98047
944.385	6.47425	732.87	3.87586
941.991	5.84875	730.418	3.69691
939.597	5.10161	727.967	3.30089
937.201	4.50026	725.514	2.73524
934.806	3.83644	723.061	2.1937
932.409	3.43765	720.607	1.96457
930.012	3.04732	718.152	1.95704
927.614	2.79909	715.697	2.24404
925.216	2.67577	713.241	2.61131
922.817	2.39676	710.785	2.90494
920.418	2.54162	708.327	2.78102
918.017	2.49443	705.87	2.35408
915.616	2.54697	703.411	2.02862
913.215	2.65686	700.952	1.90265
910.813	2.90356	698.492	1.96178
908.41	2.9665	696.031	2.00148
906.006	3.02537	693.57	2.23057
903.602	3.18564	691.108	2.54474
901.197	3.08248	688.646	2.78342
898.792	3.4062	686.182	2.87087
896.386	3.59551	683.719	2.90108
893.979	3.76869	681.254	3.05065
891.572	4.10769	678.789	3.08474
889.163	4.2589	676.323	2.99831
886.755	4.30633	673.856	2.84612
884.345	4.80873	671.389	3.10722
881.935	5.18013	668.921	3.60317
879.525	5.30832	666.452	3.95493
877.114	5.46261	663.983	4.01762
874.702	5.59815	661.513	3.88041
872.289	5.66117	659.042	3.71818
869.876	5.47559	656.571	3.53609
867.462	5.37295	654.099	3.71156
865.047	5.23829	651.627	4.00923
862.632	4.91172	649.153	4.53061
860.216	4.90688	646.679	5.10866
857.8	4.71372	644.205	5.50323
855.383	4.63306	641.729	5.32532
852.965	4.78202	639.253	4.63424
850.547	5.02023	636.777	3.822
848.128	4.94721	634.299	3.09012
845.708	4.84225	631.821	2.71335
843.287	4.85187	629.342	2.64386
840.866	4.3613	626.863	3.07503
838.445	4.24486	624.383	3.88756
836.022	3.88784	621.902	4.58212
833.599	3.74921	619.421	4.96035
831.176	3.79191	616.939	5.05366
828.751	3.82921	614.456	4.87453
826.326	3.6446	611.972	4.15465
823.901	3.42722	609.488	3.35517
821.475	3.40535	607.003	2.7205
819.048	3.05261	604.518	2.39562
816.62	2.59281	602.032	2.11977
814.192	2.20443	599.545	1.81474
811.763	2.06358	597.057	1.83108
809.333	2.13485	594.569	2.04248
806.903	2.29899	592.08	2.04139
804.472	2.43175	589.591	1.60731
802.041	2.51602	587.1	1.21774
799.609	2.60313	584.609	0.94966
797.176	2.55198	582.118	0.866416
794.742	2.35719	579.625	0.982761
792.308	2.21077	577.132	1.255
789.873	2.27191	574.639	1.60957
787.438	2.1822	572.144	1.74286
785.002	2.15034	569.649	1.74021
782.565	2.16707	567.154	1.56585
780.127	2.07804	564.657	1.391
777.689	2.00022	562.16	1.17843
775.251	2.03853	559.662	1.26992
772.811	2.1815	557.164	1.62998
770.371	2.36386	554.665	2.28174
767.93	2.48958	552.165	3.054
765.489	2.63722	549.664	3.67788
763.047	2.67302	547.163	4.01171
760.604	2.7816	544.661	4.13384
758.161	2.82306	542.159	4.30355
755.717	2.93485	539.656	4.62749
753.272	3.20271	537.152	5.10527
750.827	3.31421	534.647	5.62365
748.381	3.53099	532.142	6.38147
745.934	3.36584	529.636	7.35681
743.486	3.21433	527.129	8.14722
741.038	2.83635	524.622	8.47646
738.59	2.60768	522.113	8.64266
736.14	2.63975	519.605	9.00445
733.69	2.61139	517.095	9.53451
731.24	2.73063	514.585	9.70732
728.788	2.54378	512.074	9.70671
726.336	2.54577	509.563	9.65522
723.884	2.33063	507.051	9.69358
721.43	2.02516	504.538	9.37673
718.976	1.93369	502.024	8.73998
716.522	1.88564	499.51	7.97336
714.066	1.9218	496.995	7.05514
711.61	1.93868	494.479	6.03677
709.153	1.93671	491.963	4.81684
706.696	1.72229	489.446	3.87633
704.238	1.58188	486.928	3.03398
701.779	1.4549	484.41	2.38236
699.32	1.20568	481.891	1.92233
696.86	1.14004	479.371	1.88117
694.399	1.01275	476.85	1.85148
691.938	0.960091	474.329	1.58663
689.476	1.10616	471.807	1.41326
687.013	1.02837	469.285	1.38272
684.55	1.0657	466.761	1.43706
682.086	1.21589	464.237	1.41879
679.621	1.31921	461.713	1.44861
677.156	1.35992	459.187	1.76899
674.69	1.29263	456.661	2.19413
672.223	1.38897	454.134	2.51424
669.756	1.58859	451.607	2.56021
667.287	1.73676	449.079	2.60073
664.819	1.63497	446.55	2.39727
662.349	1.52524	444.02	2.05984
659.879	1.57291	441.49	1.7981
657.408	1.39186	438.959	1.88529
654.937	1.24688	436.428	2.40808
652.465	0.941263	433.895	3.03156
649.992	1.13765	431.362	3.64841
647.519	1.38061	428.828	4.07062
645.045	1.36484	426.294	4.40868
642.57	1.42024	423.759	4.68267
640.094	1.33076	421.223	4.96619
637.618	1.50532	418.686	5.11078
635.141	1.38786	416.149	5.29404
632.664	1.24806	413.611	5.4889
630.186	1.12213	411.073	5.22143
627.707	1.14895	408.533	4.38784
625.227	1.01215	405.993	3.44394
622.747	0.987231	403.453	2.70667
620.266	1.17844	400.911	2.41034
617.785	0.998967	398.369	2.36022
615.302	1.01837	395.826	2.21962
612.819	0.98933	393.283	2.1151
610.336	0.99006	390.738	2.12167
607.852	1.02724	388.193	1.93678
605.367	1.12464	385.648	1.42863
602.881	1.29343	383.101	1.12168
600.395	1.45599	380.554	1.24001
597.908	1.64241	378.006	1.49773
595.42	1.43991	375.458	1.54247
592.932	1.45736	372.909	1.49318
590.443	1.3876	370.359	1.56085
587.953	1.27951	367.808	1.73516
585.462	1.17143	365.257	1.76225
582.971	1.0362	362.705	1.6369
580.48	1.0301	360.152	1.67275
577.987	0.86195	357.599	2.12074
575.494	0.844157	355.045	2.69753
573	0.809117	352.49	2.9062
570.506	0.934261	349.934	2.92584
568.011	1.06091	347.378	3.0397
565.515	1.21477	344.821	3.32771
563.018	1.40404	342.263	3.47419
560.521	1.65682	339.705	3.66613
558.023	1.82569	337.146	4.00704
555.524	1.89106	334.586	4.54318
553.025	2.06136	332.026	4.717
550.525	2.16773	329.464	4.35711
548.025	2.25119	326.902	3.68815
545.523	2.40019	324.34	3.18028
543.021	2.42641	321.776	2.92241
540.518	2.46262	319.212	2.80788
538.015	2.6672	316.648	2.8614
535.511	2.73538	314.082	2.84589
533.006	2.82352	311.516	2.70242
530.501	3.04319	308.949	2.31124
527.995	3.01254	306.381	1.78345
525.488	3.25179	303.813	1.11094
522.98	3.66622	301.244	0.60921
520.472	3.71596	298.674	0.449357
517.963	3.93256	296.104	0.583831
515.454	4.19168	293.533	0.725892
512.943	4.2256	290.961	0.77323
510.432	4.07826	288.388	0.865217
507.921	4.02474	285.815	0.951033
505.408	3.73041	283.241	0.794961
502.895	3.46773	280.666	0.436281
500.382	3.2001	278.09	0.295355
497.867	2.95639	275.514	0.42443
495.352	2.7996	272.937	0.692862
492.836	2.37988	270.36	1.01418
490.32	2.01611	267.781	1.28663
487.803	1.7628	265.202	1.5958
485.285	1.65686	262.622	1.763
482.766	1.69977	260.042	1.75764
480.247	1.6047	257.461	1.39966
477.727	1.80953	254.879	1.10625
475.206	2.05613	252.296	0.902381
472.685	2.09732	249.713	0.934793
470.163	2.14856	247.128	0.868588
467.64	2.07089	244.544	0.767525
465.117	2.05013	241.958	0.789698
462.593	2.0371	239.372	0.88889
460.068	1.90169	236.785	0.912418
457.542	1.82791	234.197	0.948759
455.016	1.7084	231.609	1.44065
452.489	1.50743	229.019	2.0992
449.962	1.47888	226.43	2.65943
447.434	1.65836	223.839	2.89193
444.905	1.7003	221.248	3.05242
442.375	2.01912	218.656	3.00567
439.844	2.21592	216.063	2.21192
437.313	2.32513	213.469	1.41469
434.782	2.67447	210.875	2.63914
432.249	2.64389	208.28	4.7704
429.716	2.79412	205.685	5.99432
427.182	2.91008	203.088	6.41761
424.648	2.98345	200.491	6.13281
422.112	2.92737
419.576	2.86342
417.04	2.73131
414.502	2.82079
411.964	2.61263
409.425	2.20199
406.886	2.22623
404.346	2.12239
401.805	2.28027
399.263	2.14515
396.721	2.1358
394.178	2.18899
391.634	2.11289
389.09	1.84091
386.545	1.56556
383.999	1.60862
381.453	1.64314
378.905	2.00928
376.357	1.97225
373.809	2.15945
371.259	2.32116
368.709	2.44736
366.159	2.60859
363.607	2.62391
361.055	2.71232
358.502	2.8235
355.949	3.07619
353.394	3.19902
350.839	3.34883
348.284	3.5138
345.727	3.54319
343.17	3.5494
340.613	3.57901
338.054	3.38454
335.495	3.11568
332.935	3.00003
330.374	3.10861
327.813	3.13259
325.251	3.43728
322.688	3.53363
320.124	3.70461
317.56	3.92147
314.995	3.80785
312.43	3.56613
309.863	3.55195
307.296	3.64065
304.729	3.67026
302.16	3.60043
299.591	3.36329
297.021	3.47472
294.45	3.5428
291.879	3.60706
289.307	3.46261
286.734	3.58799
284.161	3.69469
281.587	3.66064
279.012	3.40932
276.436	3.11459
273.86	2.95559
271.283	2.7585
268.705	2.56745
266.126	2.38845
263.547	2.3515
260.967	2.24395
258.387	2.47467
255.805	2.44203
253.223	2.22819
250.64	2.15376
248.057	2.2386
245.473	2.24922
242.888	2.55561
240.302	2.6614
237.715	2.63527
235.128	2.58372
232.541	2.36014
229.952	2.03584
227.363	1.88485
224.773	1.81387
222.182	1.68606
219.59	1.79237
216.998	1.88435
214.405	2.00071
211.812	1.93004
209.217	1.96818
206.622	1.86114
204.026	1.80531
201.43	1.83333
198.833	1.90567
196.235	1.98822
193.636	2.13192
191.037	2.28581
188.436	2.41057
185.836	2.48358
183.234	2.22783
180.632	2.13952
178.028	1.94589
175.425	1.6494
	1.27955
